# Supplementary material for: Acceptability of Male Circumcision among College Students in Medical Universities in Western China: A Cross-Sectional Study
Source: PLoS One. 2015 Sep 21;10(9):e0135706. doi: 10.1371/journal.pone.0135706 (PMC4577094; doi:10.1371/journal.pone.0135706)
Supplement: S1 File — (XLS) [file pone.0135706.s001.xls]

## Sheet: 医学大学生包皮环切术接受意愿调查数据库
Number	group	Provinces/university	Grades	Major	Ethnic group	Smoking	Drinking	Question of AIDS knowledge 01	Question of AIDS knowledge 02	Question of AIDS knowledge 03	Question of AIDS knowledge 04	Question of AIDS knowledge 05	Question of AIDS knowledge 06	Question of AIDS knowledge 07	Question of AIDS knowledge 08	Question of AIDS knowledge 09	Question of AIDS knowledge 10	Score of AIDS knowledge	Total score VS average score	Do you know what MC is	Do you know that MC can prevent penile inflammation and cancer	Do you know that MC can prevent AIDS and STDs	Do you know that MC can improve sexual partners’ hygiene	Do you know that MC can enhance sexual pleasure in the future	Do you know MC can improve penile appearance	Do you know the hazard of redundant foreskin?	Do you feel that your foreskin is redundant or too long	Did you have sexual intercourse in the past year	Redundant foreskin	Prevention of penile cancer	Protection against HIV and STDs	Improve partners’ hygiene	Enhance sexual pleasure	Better penile appearance	Traditional or religious reason	Not necessary or not effective	Concern about potential danger associated with surgery	Concern about reducing sexual ability	Concern about expensive surgery cost
1	1	1	3	3	1	0	0	1	1	1	1	1	1	0	0	0	0	6	1	1	1	1	1	1	0	1	1	1	1	1	1	1	1	0	0	0	0	0	0
2	1	1	2	1	1	0	0	1	1	1	1	1	1	0	0	0	0	6	1	1	0	0	0	0	0	1	1	1	1	0	0	0	0	0	0	0	0	0	0
3	1	1	2	1	1	0	0	1	1	1	1	1	1	0	0	0	1	7	2	1	0	0	1	1	0	1	1	1	1	0	0	1	0	0	0	0	0	0	0
4	1	1	4	2	2	0	0	1	1	1	1	1	1	0	0	0	0	6	1	1	1	1	1	1	0	1	1	1	1	1	1	1	1	0	0	0	0	0	0
5	2	1	1	1	2	0	0	1	1	1	1	0	0	0	0	0	0	4	1	2	0	0	0	0	0	1	0	1	0	0	0	0	0	0	0	1	0	0	0
6	2	1	1	2	1	0	0	1	1	1	1	1	1	0	0	0	1	7	2	1	0	0	0	0	0	1	0	1	0	0	0	0	0	0	0	0	1	1	0
7	1	1	4	2	1	0	0	1	1	1	1	1	1	0	0	0	0	6	1	1	1	0	0	1	0	1	0	1	1	1	1	1	1	0	0	0	0	0	0
8	1	1	4	1	1	0	0	1	1	1	1	1	1	0	0	0	0	6	1	1	1	0	0	0	0	1	1	1	1	0	0	1	0	0	0	0	0	0	0
9	1	1	1	1	2	0	1	1	1	1	1	1	1	0	0	0	1	7	2	1	1	1	1	1	0	1	0	1	0	1	1	1	1	0	0	0	0	0	0
10	1	1	1	1	2	0	0	1	1	1	1	1	1	0	0	0	0	6	1	2	0	0	0	0	0	1	0	1	0	1	1	1	0	0	0	0	0	0	0
11	2	1	1	2	1	0	0	1	1	1	1	0	1	0	0	0	0	5	1	1	0	0	0	0	0	0	0	1	0	0	0	0	0	0	0	1	0	0	0
12	2	1	2	1	2	0	0	1	1	1	1	1	1	0	0	0	0	6	1	1	1	0	1	1	1	1	0	1	0	0	0	0	0	0	0	1	1	1	1
13	2	1	2	1	2	0	0	1	1	1	1	1	1	0	0	0	0	6	1	1	1	1	1	0	1	1	0	1	0	0	0	0	0	0	0	1	1	1	0
14	1	1	2	1	1	0	0	1	1	1	1	1	1	0	0	0	0	6	1	1	1	1	1	0	0	1	1	1	1	1	1	1	0	0	0	0	0	0	0
15	2	1	2	1	1	0	0	1	1	1	1	1	1	0	0	0	0	6	1	1	1	1	1	1	0	1	0	1	0	0	0	0	0	0	0	1	1	1	0
16	1	1	2	1	1	0	0	0	1	1	1	1	1	0	0	0	0	5	1	1	1	1	0	0	0	1	0	1	1	1	1	1	0	0	0	0	0	0	0
17	2	1	3	1	2	0	0	1	1	1	1	1	1	0	0	0	0	6	1	1	0	0	0	0	0	1	0	1	0	0	0	0	0	0	0	1	0	0	0
18	2	1	3	1	2	0	0	1	1	1	1	1	1	0	0	0	0	6	1	1	1	1	1	1	0	1	1	1	0	0	0	0	0	0	0	0	0	1	0
19	2	1	2	1	1	0	0	1	1	1	1	1	1	0	0	0	0	6	1	1	1	0	0	0	0	1	0	1	0	0	0	0	0	0	0	1	0	0	0
20	1	1	2	1	1	0	0	1	1	0	1	1	1	0	0	0	0	5	1	1	1	0	1	0	0	1	0	1	0	1	0	1	0	0	0	0	0	0	0
21	2	1	2	1	2	0	0	1	1	1	1	1	1	0	0	0	0	6	1	1	1	1	1	1	0	1	0	1	0	0	0	0	0	0	0	1	0	1	0
22	2	1	3	1	1	0	0	1	1	1	1	1	1	0	0	1	1	8	2	1	1	1	1	0	0	1	1	1	0	0	0	0	0	0	0	1	0	0	0
23	1	1	3	1	2	0	1	1	1	1	1	1	1	0	0	0	1	7	2	1	1	0	1	0	0	1	1	1	1	1	1	1	0	0	0	0	0	0	0
24	1	1	3	1	1	0	0	1	1	1	1	1	0	0	0	0	0	5	1	1	1	1	1	1	1	1	1	1	1	1	1	1	1	1	0	0	0	0	0
25	1	1	3	1	1	0	0	1	1	1	1	1	1	0	0	1	0	7	2	2	0	0	0	0	0	1	1	1	1	1	1	0	0	0	0	0	0	0	0
26	1	1	3	1	1	0	0	1	1	1	1	1	1	0	0	0	1	7	2	1	1	0	1	0	0	1	1	1	1	1	1	1	0	0	0	0	0	0	0
27	2	1	3	1	1	0	0	1	1	1	1	1	1	0	0	0	0	6	1	1	1	0	1	1	0	0	0	1	0	0	0	0	0	0	0	0	0	0	0
28	1	1	2	1	2	0	0	1	1	1	1	1	1	0	0	1	1	8	2	1	1	1	1	0	0	1	1	1	1	1	1	1	0	0	0	0	0	0	0
29	2	1	2	2	2	0	0	1	1	1	1	1	1	0	0	0	0	6	1	2	0	0	0	0	0	1	0	1	0	0	0	0	0	0	0	1	1	1	1
30	2	1	1	1	1	0	0	1	1	1	1	1	1	0	0	0	0	6	1	1	1	0	1	0	0	1	0	1	0	0	0	0	0	0	0	1	0	1	0
31	2	1	1	1	1	0	0	1	1	1	1	0	1	0	0	0	0	5	1	1	1	0	0	0	0	1	0	1	0	0	0	0	0	0	0	0	0	0	0
32	1	1	1	3	1	0	0	1	1	1	1	1	1	0	0	0	0	6	1	1	1	0	1	0	0	1	1	1	0	1	0	1	0	0	0	0	0	0	0
33	1	1	1	2	1	0	0	1	1	1	1	1	1	0	0	0	0	6	1	1	0	1	1	0	0	1	0	1	1	0	1	0	1	0	0	0	0	0	0
34	1	1	1	2	1	0	1	1	1	1	1	1	1	0	0	0	0	6	1	1	0	1	0	1	0	1	0	1	1	0	0	1	1	0	0	0	0	0	0
35	2	1	2	1	1	0	0	1	1	1	1	1	1	0	0	0	0	6	1	1	1	1	1	0	0	1	0	1	0	0	0	0	0	0	0	1	1	0	0
36	1	1	1	1	1	0	1	1	1	1	1	1	1	0	0	0	0	6	1	2	0	0	0	0	0	1	0	1	1	0	0	0	0	0	0	0	0	0	0
37	2	1	2	1	1	0	0	1	1	1	1	1	1	0	0	1	0	7	2	1	0	0	0	0	0	1	1	1	0	0	0	0	0	0	0	0	1	0	0
38	1	1	3	1	1	0	0	1	1	1	1	1	1	0	0	0	0	6	1	2	0	0	0	0	0	1	0	1	1	1	1	1	1	1	0	0	0	0	0
39	1	1	2	1	1	0	0	1	1	1	1	1	1	0	0	0	0	6	1	1	1	1	1	1	1	1	0	1	0	0	0	1	1	0	0	0	0	0	0
40	2	1	2	3	1	0	0	1	1	1	1	1	1	0	0	0	0	6	1	1	1	1	1	0	0	1	0	1	0	0	0	0	0	0	0	1	0	0	0
41	2	1	3	1	1	0	0	1	1	1	1	1	1	0	0	1	0	7	2	2	0	0	0	0	0	1	0	1	0	0	0	0	0	0	0	1	0	0	0
42	2	1	4	1	1	0	0	1	1	1	1	1	1	0	0	0	1	7	2	1	1	1	1	1	1	1	0	1	0	0	0	0	0	0	0	1	1	1	1
43	2	1	4	1	1	0	0	1	1	1	1	1	1	0	0	0	0	6	1	1	1	0	1	1	1	1	0	1	0	0	0	0	0	0	0	1	0	0	0
44	2	1	4	1	2	0	0	1	1	0	1	1	1	0	0	0	0	5	1	2	0	0	0	0	0	1	0	1	0	0	0	0	0	0	0	1	1	0	1
45	2	1	4	1	2	0	0	1	1	1	1	1	1	0	0	0	0	6	1	2	0	0	0	0	0	1	0	1	0	0	0	0	0	0	0	1	0	0	0
46	2	1	4	1	1	1	1	1	1	1	1	1	1	0	0	1	1	8	2	1	1	1	1	0	0	1	0	1	0	0	0	0	0	0	0	1	1	0	1
47	2	1	4	1	1	0	0	1	1	1	1	1	1	0	0	0	0	6	1	1	1	0	1	1	0	1	0	1	0	0	0	0	0	0	0	1	0	0	0
48	1	1	4	1	1	0	0	1	1	1	1	1	1	0	0	0	1	7	2	1	1	1	1	1	1	1	1	1	1	1	1	1	1	0	0	0	0	0	0
49	2	1	4	3	2	0	0	1	1	1	0	1	1	0	0	1	0	6	1	1	1	0	1	1	0	1	0	1	0	0	0	0	0	0	0	1	1	1	0
50	2	1	4	3	1	1	1	1	1	1	1	1	1	0	0	0	0	6	1	2	0	0	0	0	0	1	0	1	0	0	0	0	0	0	0	1	0	0	0
51	2	1	4	3	2	0	0	1	1	1	1	1	1	0	0	1	1	8	2	1	1	1	1	1	1	1	0	1	0	0	0	0	0	0	0	1	0	1	0
52	2	1	4	3	2	0	0	1	1	1	1	1	1	0	0	0	0	6	1	1	1	0	1	1	1	1	0	1	0	0	0	0	0	0	0	0	0	1	0
53	1	1	4	3	2	0	0	1	1	1	1	1	1	0	0	0	0	6	1	1	1	1	1	1	0	1	0	1	0	1	1	1	1	1	0	0	0	0	0
54	2	1	3	3	2	0	0	1	1	1	1	1	1	0	0	0	0	6	1	1	1	0	1	1	0	1	0	1	0	0	0	0	0	0	0	1	0	0	0
55	2	1	3	3	1	1	0	1	1	1	1	1	1	0	0	1	0	7	2	1	1	0	0	1	0	1	0	1	0	0	0	0	0	0	0	1	0	0	0
56	1	1	3	3	2	0	0	1	1	1	1	1	1	0	0	0	0	6	1	1	0	0	1	0	0	1	0	1	1	0	0	0	0	0	0	0	0	0	0
57	1	1	2	1	2	0	0	1	1	1	1	1	1	0	0	0	0	6	1	1	0	1	1	1	1	1	1	1	1	1	1	1	1	1	0	0	0	0	0
58	1	1	2	1	2	0	0	1	1	1	1	1	1	0	0	0	0	6	1	1	1	1	1	0	0	1	1	1	0	1	0	0	0	0	0	0	0	0	0
59	1	1	2	2	2	0	0	1	1	1	1	1	1	0	0	0	0	6	1	2	0	0	0	0	0	1	1	1	0	0	0	1	1	1	0	0	0	0	0
60	2	2	1	2	1	0	0	1	1	1	1	1	1	1	0	0	0	7	2	2	0	0	0	0	0	1	0	1	0	0	0	0	0	0	0	1	0	0	0
61	1	2	1	2	1	0	0	1	1	1	1	1	0	0	0	1	1	7	2	1	1	1	1	1	0	1	1	1	1	1	1	1	1	0	0	0	0	0	0
62	2	2	1	2	2	0	0	1	1	1	1	1	1	0	0	0	0	6	1	1	1	0	0	0	0	1	0	1	0	0	0	0	0	0	0	1	1	0	0
63	1	2	1	2	2	1	0	1	1	1	1	1	1	0	0	0	0	6	1	1	1	0	0	1	0	1	0	1	0	1	1	1	0	0	0	0	0	0	0
64	1	2	1	2	1	0	0	1	1	1	1	1	0	0	0	0	0	5	1	1	0	1	0	1	0	1	0	1	0	0	1	0	1	0	0	0	0	0	0
65	1	2	1	2	1	0	0	1	1	1	1	1	1	0	0	0	0	6	1	1	1	0	0	1	0	1	0	1	1	1	1	1	1	0	0	0	0	0	0
66	1	2	1	3	1	0	0	1	1	1	1	1	1	0	0	0	0	6	1	1	1	0	1	0	0	1	1	1	0	0	0	1	0	0	0	0	0	0	0
67	1	2	1	2	1	0	0	1	1	1	1	1	1	0	0	0	0	6	1	1	0	1	1	0	0	1	1	1	1	1	1	1	0	0	0	0	0	0	0
68	2	2	3	1	2	0	0	1	1	1	1	1	1	0	0	1	1	8	2	1	1	1	1	0	0	1	0	1	0	0	0	0	0	0	0	1	0	0	0
69	2	2	3	3	1	1	1	1	1	1	1	1	1	0	0	0	0	6	1	1	1	0	1	1	0	1	0	1	0	0	0	0	0	0	0	1	0	0	0
70	1	2	3	3	1	0	0	1	1	1	1	1	1	0	0	1	0	7	2	1	0	1	1	1	1	1	1	1	1	1	1	1	1	1	0	0	0	0	0
71	2	2	3	1	1	1	1	1	1	1	1	1	1	0	0	0	1	7	2	1	0	0	0	0	0	0	1	1	0	0	0	0	0	0	0	1	0	0	0
72	1	2	3	1	1	0	0	1	1	1	1	1	1	0	0	0	0	6	1	1	0	1	0	0	1	1	0	1	1	1	1	1	0	0	0	0	0	0	0
73	1	2	3	1	1	1	1	1	1	1	1	1	1	1	0	1	1	9	2	1	1	1	1	1	1	1	1	1	1	1	1	1	1	1	0	0	0	0	0
74	2	2	3	1	1	0	0	1	1	1	0	1	1	0	0	0	0	5	1	2	0	0	0	0	0	1	0	1	0	0	0	0	0	0	0	1	1	0	0
75	2	2	3	3	1	0	0	1	1	1	1	1	1	0	0	0	0	6	1	1	1	0	0	1	0	1	1	1	0	0	0	0	0	0	0	0	0	0	0
76	1	2	3	1	1	1	0	1	1	1	1	1	1	0	0	0	0	6	1	1	1	1	1	1	0	1	0	1	0	1	1	1	1	0	0	0	0	0	0
77	2	2	3	1	1	0	0	1	1	1	1	1	1	0	0	0	0	6	1	2	0	0	0	0	0	1	0	1	0	0	0	0	0	0	0	1	0	0	0
78	1	2	3	1	1	0	0	1	1	1	1	1	1	0	0	1	0	7	2	1	1	1	1	1	1	1	0	1	0	1	1	1	0	0	0	0	0	0	0
79	2	2	3	1	1	1	0	1	1	1	1	1	1	1	0	1	0	8	2	2	0	0	0	0	0	1	0	1	0	0	0	0	0	0	0	1	1	0	0
80	2	2	3	1	1	0	0	1	1	1	1	1	0	0	0	0	0	5	1	1	1	1	1	1	0	1	1	1	0	0	0	0	0	0	0	0	1	0	0
81	1	2	3	1	1	0	0	1	1	1	1	1	1	0	0	0	0	6	1	1	1	0	1	1	1	1	1	1	1	1	0	1	1	1	0	0	0	0	0
82	1	2	3	1	1	0	0	0	1	1	1	1	1	0	0	0	0	5	1	1	0	0	0	1	0	1	1	1	0	0	0	1	0	0	0	0	0	0	0
83	2	2	3	1	1	0	0	1	1	1	1	1	1	0	0	0	0	6	1	1	0	0	0	0	0	1	0	1	0	0	0	0	0	0	0	1	0	0	0
84	1	2	3	1	1	0	0	1	1	1	1	1	1	0	0	0	0	6	1	1	0	0	1	1	0	1	1	1	1	0	1	1	0	0	0	0	0	0	0
85	1	2	3	1	2	1	1	1	1	1	1	1	1	0	0	1	0	7	2	2	0	0	0	0	0	1	0	1	1	1	0	1	1	0	0	0	0	0	0
86	1	2	3	1	1	1	0	1	1	1	1	1	1	0	0	0	0	6	1	1	1	0	1	1	0	1	0	1	1	0	0	1	1	0	0	0	0	0	0
87	2	2	3	1	1	0	0	1	1	1	1	0	1	0	0	0	0	5	1	1	1	1	1	1	1	1	0	1	0	0	0	0	0	0	0	0	0	0	0
88	1	2	3	2	1	0	0	1	1	1	1	1	1	0	0	0	0	6	1	2	0	0	0	0	0	1	0	1	0	1	1	1	1	1	0	0	0	0	0
89	2	2	4	2	1	0	0	0	1	1	1	1	1	0	0	0	0	5	1	1	1	1	1	1	0	1	0	1	0	0	0	0	0	0	0	1	0	0	0
90	1	2	3	3	1	0	0	1	1	1	1	1	1	0	0	0	0	6	1	1	1	1	1	1	1	1	0	1	0	1	1	1	1	1	0	0	0	0	0
91	1	2	4	2	1	0	0	1	1	1	1	1	1	0	0	0	0	6	1	1	0	1	0	1	0	1	1	1	1	0	1	1	1	0	0	0	0	0	0
92	1	2	4	2	1	0	0	1	1	1	1	1	1	0	0	0	0	6	1	2	0	0	0	0	0	1	0	1	0	0	1	0	0	1	0	0	0	0	0
93	1	2	3	2	1	0	0	1	1	1	1	1	1	0	0	1	0	7	2	1	0	1	1	1	0	1	1	1	0	0	1	1	1	0	0	0	0	0	0
94	1	2	3	2	1	1	0	1	1	1	1	1	1	0	0	0	0	6	1	1	1	0	1	1	0	1	1	1	1	1	0	1	1	0	0	0	0	0	0
95	1	2	3	2	2	0	0	1	1	1	1	1	0	0	0	1	1	7	2	1	1	0	0	1	0	1	0	1	0	1	1	1	0	0	0	0	0	0	0
96	2	2	3	1	1	1	0	1	1	1	1	1	1	1	0	1	1	9	2	1	1	1	1	1	0	1	0	1	0	0	0	0	0	0	0	1	0	0	1
97	1	2	4	2	1	0	0	1	1	1	1	1	1	0	0	0	0	6	1	1	1	0	0	0	0	1	0	1	1	1	0	1	1	0	0	0	0	0	0
98	2	2	3	3	1	0	0	1	1	1	1	1	1	0	0	0	0	6	1	1	1	1	1	0	0	1	0	1	0	0	0	0	0	0	0	1	0	1	0
99	2	2	3	3	1	0	0	1	1	1	1	1	1	0	0	1	0	7	2	1	1	1	1	1	0	1	0	1	0	0	0	0	0	0	0	0	1	1	1
100	1	2	4	2	1	1	0	1	1	1	1	1	1	0	0	0	0	6	1	1	0	1	0	1	0	1	0	1	0	0	0	1	1	0	0	0	0	0	0
101	1	2	3	2	1	0	0	1	1	1	1	1	1	1	0	1	1	9	2	1	1	1	1	0	0	1	1	1	0	1	0	0	0	0	0	0	0	0	0
102	1	2	4	2	1	0	0	1	1	0	1	1	1	0	0	1	0	6	1	1	0	1	1	0	0	1	1	1	1	0	0	1	1	0	0	0	0	0	0
103	2	2	3	1	1	0	0	1	1	1	1	1	1	0	0	0	0	6	1	1	1	1	1	0	0	1	0	1	0	0	0	0	0	0	0	1	0	0	0
104	1	2	3	1	1	0	0	1	1	1	1	1	1	0	0	0	0	6	1	1	1	0	1	1	0	1	0	1	1	1	1	1	1	0	0	0	0	0	0
105	1	2	3	2	1	0	1	1	1	1	1	1	1	0	0	0	0	6	1	1	0	0	0	1	0	1	0	1	1	1	0	0	1	0	0	0	0	0	0
106	2	2	4	2	1	1	1	1	1	1	1	0	1	0	0	0	0	5	1	1	1	1	1	1	1	1	0	1	0	0	0	0	0	0	0	1	0	1	0
107	1	2	4	3	1	0	1	1	1	1	1	1	1	0	0	1	1	8	2	2	0	0	0	0	0	1	0	1	0	0	1	1	0	0	0	0	0	0	0
108	1	2	3	2	2	0	0	1	1	1	1	1	1	0	0	0	0	6	1	1	1	1	1	1	0	1	1	1	1	0	1	1	1	0	0	0	0	0	0
109	2	2	3	3	1	0	0	1	1	1	1	1	1	0	0	0	0	6	1	1	1	1	1	1	0	1	0	1	0	0	0	0	0	0	0	1	1	0	1
110	1	2	3	1	1	1	1	1	1	1	1	1	1	0	0	1	1	8	2	1	0	0	1	0	0	1	1	1	1	1	1	1	0	0	0	0	0	0	0
111	2	2	3	2	1	1	1	1	1	1	1	1	1	0	0	0	0	6	1	2	0	0	0	0	0	1	0	1	0	0	0	0	0	0	0	1	0	0	0
112	2	2	4	2	1	1	0	1	1	1	1	1	1	0	0	0	0	6	1	1	1	1	1	0	0	1	0	1	0	0	0	0	0	0	0	1	1	0	0
113	1	2	2	3	1	0	0	1	1	1	1	1	1	0	0	0	0	6	1	1	0	0	1	1	0	1	0	1	0	0	1	0	0	0	0	0	0	0	0
114	1	2	1	1	1	0	1	1	1	1	1	1	1	0	0	0	0	6	1	2	0	0	0	0	0	1	1	1	1	1	1	1	1	0	0	0	0	0	0
115	1	2	2	3	1	0	0	1	1	1	1	1	1	1	0	1	0	8	2	1	1	1	1	1	1	1	0	1	0	1	1	1	1	1	0	0	0	0	0
116	2	2	1	1	1	1	1	1	1	1	1	0	1	0	0	0	0	5	1	2	0	0	0	0	0	1	0	1	0	0	0	0	0	0	0	1	0	0	0
117	1	2	2	3	1	1	0	1	1	1	1	1	1	0	0	0	0	6	1	1	1	1	1	1	0	1	0	1	1	1	1	1	1	0	0	0	0	0	0
118	1	2	1	1	1	0	0	1	1	1	1	1	1	0	0	1	0	7	2	1	1	1	1	1	1	1	0	1	1	1	1	1	1	1	0	0	0	0	0
119	1	2	1	1	1	0	0	1	1	1	1	1	1	0	0	0	0	6	1	1	1	0	0	1	0	1	0	1	1	1	1	1	1	1	0	0	0	0	0
120	1	2	1	1	1	0	0	1	1	1	1	1	1	0	0	0	0	6	1	2	0	0	0	0	0	1	0	1	0	0	1	1	1	1	0	0	0	0	0
121	2	2	2	3	1	1	1	1	1	1	1	0	1	1	0	0	0	6	1	1	1	0	1	0	0	1	0	1	0	0	0	0	0	0	0	1	0	1	0
122	2	2	2	3	1	0	1	1	1	1	1	1	1	0	0	1	1	8	2	2	0	0	0	0	0	1	0	1	0	0	0	0	0	0	0	1	0	0	0
123	2	2	3	3	1	0	0	1	1	1	1	1	1	0	0	0	0	6	1	2	0	0	0	0	0	1	0	1	0	0	0	0	0	0	0	1	0	0	0
124	1	2	2	1	1	1	0	1	1	1	1	1	1	0	0	0	0	6	1	1	0	1	0	1	0	1	1	1	1	0	1	1	1	0	0	0	0	0	0
125	1	2	1	1	1	0	0	1	1	1	1	1	1	0	0	0	0	6	1	1	1	1	1	1	0	1	0	1	1	1	1	1	1	1	0	0	0	0	0
126	2	2	1	1	1	1	1	1	1	1	1	1	1	0	0	0	0	6	1	1	1	0	1	1	0	1	0	1	0	0	0	0	0	0	0	1	0	0	0
127	1	2	1	1	1	0	0	1	1	1	1	1	1	0	0	0	0	6	1	1	1	0	0	0	0	1	0	1	0	1	1	1	0	0	0	0	0	0	0
128	2	2	2	1	1	0	0	0	1	1	1	1	1	0	0	1	0	6	1	1	1	0	1	1	0	1	0	1	0	0	0	0	0	0	0	1	1	1	0
129	1	2	1	1	1	0	0	1	1	1	1	1	1	0	0	0	0	6	1	2	0	0	0	0	0	1	1	1	1	1	0	1	1	0	0	0	0	0	0
130	1	2	1	1	1	0	0	1	1	1	1	1	1	0	0	1	0	7	2	1	0	0	1	0	0	1	1	1	1	0	0	1	0	0	0	0	0	0	0
131	1	2	1	1	1	0	0	1	1	1	1	1	1	0	0	0	1	7	2	1	0	0	0	0	0	1	0	1	0	0	0	0	1	0	0	0	0	0	0
132	2	2	2	1	1	0	0	1	1	1	0	1	1	0	0	0	0	5	1	2	0	0	0	0	0	1	0	1	0	0	0	0	0	0	0	0	0	0	0
133	1	2	2	1	1	0	0	1	1	1	1	1	1	0	0	0	0	6	1	1	1	0	1	1	0	1	0	1	1	0	0	1	1	0	0	0	0	0	0
134	2	2	1	3	1	1	1	1	1	1	1	1	1	0	0	0	0	6	1	1	1	0	0	1	0	1	0	1	0	0	0	0	0	0	0	0	0	1	1
135	2	2	1	3	1	0	0	1	1	1	1	1	1	0	0	0	1	7	2	1	0	0	0	0	0	1	0	1	0	0	0	0	0	0	0	1	0	0	0
136	2	2	2	1	1	0	0	1	1	1	1	1	1	0	0	0	0	6	1	1	0	1	1	1	0	1	0	1	0	0	0	0	0	0	0	1	0	0	0
137	2	2	2	1	1	0	1	1	1	0	1	1	1	0	0	0	0	5	1	1	1	1	1	0	0	1	0	1	0	0	0	0	0	0	0	1	0	0	0
138	1	2	2	1	1	1	0	1	1	1	1	1	1	0	0	0	0	6	1	1	1	0	1	0	0	1	1	1	1	1	0	1	1	0	0	0	0	0	0
139	1	2	2	1	1	0	0	1	1	1	1	1	1	0	0	0	0	6	1	1	1	1	1	1	0	1	0	1	1	0	0	0	0	0	0	0	0	0	0
140	1	2	4	1	1	0	0	1	1	1	1	1	1	0	0	1	1	8	2	1	1	1	1	1	0	1	1	1	0	1	1	1	1	0	0	0	0	0	0
141	2	2	4	1	1	0	0	1	1	1	1	1	1	0	0	0	0	6	1	1	1	1	1	1	1	1	0	1	0	0	0	0	0	0	0	1	1	0	1
142	2	2	4	1	1	1	0	1	1	1	1	1	1	0	0	0	1	7	2	1	1	1	1	1	1	1	1	1	0	0	0	0	0	0	0	0	0	0	0
143	2	2	4	1	1	0	0	0	1	1	0	0	1	0	0	1	0	4	1	1	1	0	1	1	0	1	0	1	0	0	0	0	0	0	0	1	1	1	1
144	2	2	4	1	1	0	0	1	1	1	1	1	1	1	0	0	0	7	2	1	1	0	1	1	0	1	0	1	0	0	0	0	0	0	0	1	1	1	1
145	2	2	4	1	1	0	0	1	1	1	1	1	1	0	0	0	0	6	1	1	1	0	1	1	1	1	0	1	0	0	0	0	0	0	0	0	1	0	0
146	1	2	4	1	1	0	0	1	1	1	0	1	1	0	0	0	0	5	1	1	1	0	1	1	1	1	1	1	1	0	0	1	1	0	0	0	0	0	0
147	1	2	4	1	1	0	0	1	1	1	1	1	1	0	0	1	1	8	2	1	1	0	0	1	0	1	1	1	1	1	1	1	1	1	0	0	0	0	0
148	2	2	4	1	1	0	0	1	1	1	1	1	1	0	0	0	0	6	1	1	1	0	1	1	0	1	0	1	0	0	0	0	0	0	0	1	0	0	0
149	1	2	4	1	1	1	0	1	1	1	1	1	1	0	0	0	0	6	1	1	1	0	1	0	0	1	0	1	1	1	1	0	0	0	0	0	0	0	0
150	1	3	1	2	2	1	1	1	1	1	1	1	1	0	0	0	0	6	1	1	1	1	1	0	0	1	1	1	1	1	1	1	1	1	1	0	0	0	0
151	1	3	1	2	2	1	0	1	1	1	1	1	1	0	0	0	0	6	1	1	1	0	0	0	0	1	1	1	1	0	0	0	0	0	0	0	0	0	0
152	1	3	4	2	1	1	1	1	1	1	1	1	1	0	0	0	0	6	1	1	1	0	1	0	0	1	1	1	1	1	0	1	1	0	0	0	0	0	0
153	1	3	4	2	1	0	0	1	1	1	1	1	1	0	0	0	0	6	1	1	1	0	1	1	1	1	0	1	0	1	0	1	1	0	0	0	0	0	0
154	1	3	4	2	1	1	0	1	1	1	1	1	1	0	0	0	0	6	1	1	1	0	1	1	1	1	1	1	0	1	1	1	1	1	0	0	0	0	0
155	2	3	4	2	1	1	1	1	1	1	1	1	1	0	0	0	0	6	1	2	0	0	0	0	0	0	0	1	0	0	0	0	0	0	0	0	1	0	0
156	1	3	4	2	1	1	1	1	1	1	1	1	1	0	0	0	0	6	1	1	0	0	1	0	0	1	1	1	1	0	0	0	0	0	0	0	0	0	0
157	1	3	4	2	1	0	0	1	1	1	1	1	1	0	0	0	0	6	1	1	0	1	1	0	0	1	1	1	1	0	0	0	0	0	0	0	0	0	0
158	1	3	4	2	2	1	0	1	1	1	1	1	1	0	0	0	0	6	1	1	1	1	0	1	0	1	1	1	0	0	0	0	0	0	0	0	0	0	0
159	1	3	4	2	1	0	0	1	1	1	1	1	1	0	0	0	0	6	1	1	1	1	1	1	0	1	0	1	0	1	1	1	0	0	0	0	0	0	0
160	1	3	4	1	1	0	0	1	1	1	1	1	1	0	0	0	0	6	1	1	1	1	1	1	0	1	0	1	0	1	1	1	0	0	0	0	0	0	0
161	1	3	4	1	1	1	1	1	1	1	1	1	1	0	0	0	0	6	1	1	1	0	1	1	0	1	1	1	1	1	0	1	0	0	0	0	0	0	0
162	1	3	4	1	1	0	0	1	1	1	1	1	1	0	0	0	0	6	1	1	1	1	1	1	0	1	1	1	1	0	0	0	0	0	0	0	0	0	0
163	2	3	4	1	1	0	0	1	1	1	1	1	1	0	0	1	0	7	2	1	0	0	0	0	0	1	0	1	0	0	0	0	0	0	0	0	0	0	0
164	2	3	4	3	1	1	0	1	1	1	1	1	1	0	0	0	0	6	1	1	0	0	1	0	0	1	0	1	0	0	0	0	0	0	0	1	0	0	0
165	1	3	1	3	1	0	0	1	1	1	1	0	1	0	0	0	0	5	1	1	0	0	1	1	1	1	0	1	1	1	0	0	1	0	0	0	0	0	0
166	1	3	2	3	1	1	0	1	1	1	0	1	1	0	0	0	1	6	1	1	1	1	1	0	0	1	0	1	0	1	1	1	0	0	0	0	0	0	0
167	2	3	3	3	1	0	0	1	1	1	0	1	1	0	0	1	1	7	2	1	0	0	0	0	0	0	0	1	0	0	0	0	0	0	0	1	0	1	0
168	1	3	3	3	1	1	0	1	1	1	1	1	1	0	0	0	0	6	1	1	1	0	0	0	0	1	1	1	1	1	0	1	0	0	0	0	0	0	0
169	1	3	3	3	1	0	1	1	1	1	1	0	1	0	0	0	0	5	1	1	1	0	1	1	0	1	0	1	1	0	0	0	1	0	0	0	0	0	0
170	1	3	2	3	1	1	0	1	1	1	1	1	1	1	0	0	0	7	2	1	0	0	0	0	0	1	0	1	1	0	0	0	0	0	0	0	0	0	0
171	2	3	2	3	1	0	0	1	1	1	1	1	1	0	0	0	1	7	2	1	1	0	1	1	0	1	0	1	0	0	0	0	0	0	0	1	0	0	0
172	1	3	4	3	1	0	1	1	1	1	1	1	1	0	0	0	0	6	1	1	1	1	1	1	1	1	1	1	1	1	1	1	1	0	0	0	0	0	0
173	1	3	1	3	1	0	0	1	1	1	1	1	1	0	0	0	0	6	1	1	1	1	0	0	0	0	0	1	0	0	0	0	0	0	1	0	0	0	0
174	1	3	2	3	1	0	0	1	1	1	1	1	1	0	0	0	0	6	1	1	1	0	1	1	0	1	1	1	1	1	0	1	1	0	0	0	0	0	0
175	2	3	1	3	1	0	0	1	1	1	1	1	1	0	0	0	0	6	1	1	0	0	1	0	0	1	0	1	0	0	0	0	0	0	0	1	0	0	0
176	1	3	1	3	1	0	0	1	1	1	1	1	1	0	0	0	0	6	1	1	1	1	1	1	1	1	1	1	1	1	1	1	1	1	0	0	0	0	0
177	1	3	1	3	1	0	0	1	1	1	1	1	1	0	0	0	0	6	1	1	1	0	1	1	0	1	0	1	0	0	0	1	1	0	0	0	0	0	0
178	1	3	1	3	1	0	0	1	1	1	1	1	1	0	0	0	0	6	1	1	1	0	1	1	0	1	0	1	1	0	0	0	1	0	0	0	0	0	0
179	1	3	1	3	1	0	0	1	1	1	1	1	1	0	0	0	0	6	1	1	1	1	1	1	1	1	1	1	1	1	1	1	1	1	0	0	0	0	0
180	1	3	2	3	1	0	0	1	1	1	1	1	1	1	1	1	1	10	2	1	1	0	0	0	0	1	1	1	0	0	0	1	0	0	0	0	0	0	0
181	1	3	2	3	2	0	1	1	1	1	1	1	1	0	0	1	1	8	2	1	1	1	1	1	1	0	1	1	1	1	1	1	1	1	1	0	0	0	0
182	2	3	2	3	1	0	0	1	1	0	1	1	1	0	0	0	0	5	1	1	1	1	1	0	0	1	0	1	0	0	0	0	0	0	0	1	0	0	0
183	2	3	3	3	1	1	1	1	1	1	0	0	1	1	1	1	0	7	2	2	0	0	0	0	0	1	0	1	0	0	0	0	0	0	0	1	1	0	0
184	1	3	3	3	1	0	0	1	1	1	0	0	1	0	0	1	1	6	1	1	1	1	1	1	0	1	1	1	0	0	0	1	1	0	0	0	0	0	0
185	1	3	3	3	1	0	0	0	1	1	0	1	1	0	0	1	1	6	1	1	0	0	1	0	0	1	1	1	1	0	0	1	0	0	0	0	0	0	0
186	1	3	3	3	1	0	0	0	0	0	0	0	0	0	0	0	0	0	1	1	1	1	1	1	1	1	0	1	1	1	1	1	1	1	0	0	0	0	0
187	2	3	3	3	1	0	0	1	1	1	1	1	1	0	0	0	0	6	1	1	0	1	0	0	0	1	0	1	0	0	0	0	0	0	0	1	0	0	0
188	1	3	3	3	1	0	0	0	1	1	1	1	1	0	0	1	0	6	1	1	1	0	1	1	0	1	0	1	1	1	1	1	1	0	0	0	0	0	0
189	1	3	3	3	1	0	0	1	1	1	1	0	1	0	0	1	0	6	1	1	0	0	0	0	0	1	0	1	0	1	1	0	0	0	0	0	0	0	0
190	1	3	4	3	1	1	1	0	1	1	1	1	1	0	0	0	0	5	1	1	1	0	0	0	0	1	0	1	1	1	1	1	1	1	0	0	0	0	0
191	1	3	4	3	2	1	1	0	1	1	1	1	1	1	1	1	1	9	2	1	1	1	1	0	0	1	1	1	0	0	1	0	0	0	0	0	0	0	0
192	2	3	4	3	1	0	0	1	1	1	1	1	1	0	0	0	1	7	2	2	0	0	0	0	0	1	0	1	0	0	0	0	0	0	0	0	0	0	0
193	2	3	4	3	1	0	0	1	0	0	0	0	1	0	0	0	0	2	1	2	0	0	0	0	0	1	0	1	0	0	0	0	0	0	0	1	0	0	0
194	2	3	4	3	1	1	1	1	1	1	1	1	1	0	0	0	0	6	1	1	0	1	1	1	1	1	0	1	0	0	0	0	0	0	0	1	0	0	0
195	1	3	4	3	1	0	0	0	1	1	1	0	1	0	0	0	0	4	1	1	1	1	0	0	0	1	0	1	0	1	0	0	0	0	0	0	0	0	0
196	2	3	4	3	1	1	0	1	1	1	1	1	1	0	0	0	0	6	1	1	1	1	1	1	0	1	0	1	0	0	0	0	0	0	0	0	1	0	0
197	2	3	4	3	1	0	0	1	1	1	0	1	1	0	0	1	0	6	1	1	0	0	1	0	0	0	0	1	0	0	0	0	0	0	0	1	1	1	0
198	1	3	1	3	1	1	1	1	1	1	1	1	1	0	0	1	1	8	2	1	0	0	1	1	1	1	1	1	1	0	0	1	1	0	0	0	0	0	0
199	1	3	1	3	1	0	0	0	1	1	1	1	1	0	0	0	0	5	1	1	0	0	0	0	0	1	1	1	1	0	0	0	0	0	0	0	0	0	0
200	2	3	1	3	1	0	0	1	1	1	1	1	1	0	0	1	0	7	2	2	0	0	0	0	0	1	0	1	0	0	0	0	0	0	0	1	0	0	0
201	1	3	1	3	2	0	0	1	1	1	1	1	1	0	0	0	0	6	1	1	1	1	1	1	1	1	0	1	1	1	1	1	1	1	0	0	0	0	0
202	2	3	1	3	1	0	0	1	1	1	0	0	1	0	0	0	0	4	1	1	1	0	0	0	0	1	0	1	0	0	0	0	0	0	0	1	0	0	0
203	1	3	1	3	1	0	0	1	1	1	1	1	1	0	0	0	0	6	1	1	0	0	1	0	0	1	0	1	1	1	0	1	0	0	0	0	0	0	0
204	1	3	1	3	2	0	0	1	1	1	1	1	1	0	0	0	0	6	1	1	1	1	1	1	1	1	1	1	1	1	1	1	1	1	0	0	0	0	0
205	2	3	1	3	1	0	0	1	1	1	1	1	1	0	0	1	0	7	2	1	0	0	0	0	0	1	0	1	0	0	0	0	0	0	0	0	0	0	0
206	2	3	1	3	1	0	0	1	1	1	1	1	1	0	0	0	0	6	1	1	0	0	1	0	0	0	0	1	0	0	0	0	0	0	0	1	1	0	0
207	2	3	1	3	1	1	1	1	1	1	1	0	1	0	0	0	0	5	1	1	1	1	1	0	0	1	0	1	0	0	0	0	0	0	0	1	0	0	0
208	1	3	1	3	1	0	0	1	0	1	1	1	1	0	0	0	0	5	1	1	0	0	1	0	0	1	1	1	1	0	0	0	0	0	0	0	0	0	0
209	1	3	1	1	1	0	0	1	1	1	1	1	1	0	0	0	0	6	1	1	1	0	1	1	0	1	0	1	1	0	0	1	1	0	0	0	0	0	0
210	2	3	1	1	1	0	1	1	1	1	1	0	1	0	0	0	0	5	1	1	0	0	0	0	0	0	0	1	0	0	0	0	0	0	0	1	1	1	1
211	1	3	1	1	1	0	0	1	1	1	1	1	1	0	0	0	0	6	1	1	0	1	0	0	0	1	1	1	1	0	0	0	0	0	0	0	0	0	0
212	1	3	1	1	1	0	0	1	1	1	1	1	1	0	0	0	0	6	1	1	0	1	1	0	0	0	1	1	1	1	1	0	0	0	0	0	0	0	0
213	2	3	1	1	1	0	0	1	1	1	1	0	1	0	0	1	0	6	1	1	1	1	1	0	0	0	1	1	0	0	0	0	0	0	0	1	0	0	0
214	2	3	1	1	1	0	0	1	1	1	1	1	1	0	0	0	0	6	1	1	0	0	1	1	0	1	0	1	0	0	0	0	0	0	0	1	0	0	0
215	2	3	1	1	1	0	0	0	0	1	1	1	1	0	0	1	1	6	1	1	1	0	0	0	0	1	0	1	0	0	0	0	0	0	0	0	0	1	0
216	1	3	1	1	1	0	0	1	1	1	1	0	1	0	0	1	1	7	2	1	1	1	1	1	1	1	0	1	1	1	1	0	1	1	1	0	0	0	0
217	1	3	1	3	1	0	0	1	1	1	0	0	1	0	0	1	0	5	1	1	0	0	0	0	0	1	0	1	1	0	1	0	0	0	0	0	0	0	0
218	1	3	2	1	1	0	0	1	1	1	1	1	1	0	0	0	0	6	1	1	1	1	1	1	0	1	0	1	1	0	0	1	1	0	0	0	0	0	0
219	2	3	2	1	2	0	0	1	1	1	1	1	1	0	0	0	0	6	1	1	1	0	1	1	0	1	0	1	0	0	0	0	0	0	0	1	0	0	0
220	1	3	2	3	1	0	0	1	1	1	1	1	1	0	0	0	0	6	1	1	0	1	1	0	0	1	1	1	1	1	1	1	0	0	0	0	0	0	0
221	1	3	2	3	1	0	0	1	0	1	1	1	1	0	0	1	0	6	1	1	0	0	0	0	0	1	0	1	0	0	0	0	1	0	0	0	0	0	0
222	1	3	2	3	1	0	0	1	1	1	1	1	1	0	0	1	0	7	2	1	1	0	1	1	0	1	0	1	1	1	1	1	1	0	0	0	0	0	0
223	1	3	2	3	1	0	0	1	1	1	1	1	1	0	0	0	0	6	1	2	0	0	0	0	0	0	0	1	0	1	0	0	0	0	0	0	0	0	0
224	1	3	2	3	1	0	0	1	1	1	1	1	1	0	0	1	0	7	2	1	1	0	1	0	0	1	0	1	1	0	1	1	1	0	0	0	0	0	0
225	2	3	3	1	1	1	1	1	1	1	1	1	1	0	0	0	0	6	1	1	1	1	1	1	0	1	0	1	0	0	0	0	0	0	0	0	0	0	0
226	1	3	3	1	1	0	0	1	1	1	1	0	0	0	0	0	0	4	1	1	0	0	0	0	0	1	0	1	1	1	1	1	1	1	0	0	0	0	0
227	1	3	3	1	1	0	0	1	1	1	1	1	1	0	0	0	0	6	1	1	1	0	1	1	1	1	0	1	0	1	1	1	1	1	1	0	0	0	0
228	1	3	3	1	1	1	1	1	1	1	1	1	1	0	0	0	0	6	1	1	1	0	1	0	0	1	0	1	0	1	0	1	0	0	0	0	0	0	0
229	1	3	3	3	1	1	1	1	1	1	1	1	1	0	0	0	0	6	1	1	1	1	1	1	1	1	1	1	1	0	0	0	0	1	0	0	0	0	0
230	1	3	3	3	2	0	0	0	0	0	0	0	0	0	0	0	0	0	1	1	1	0	0	1	0	1	1	1	0	0	1	0	0	0	1	0	0	0	0
231	1	3	2	3	1	0	0	0	0	0	0	0	0	1	1	0	0	2	1	2	0	0	0	0	0	1	0	1	0	0	1	0	0	0	0	0	0	0	0
232	2	3	2	3	2	0	0	0	0	0	1	1	1	1	1	1	1	7	2	1	0	1	0	0	0	1	1	1	0	0	0	0	0	0	0	0	1	0	0
233	2	3	3	3	1	1	1	1	1	1	1	1	1	0	0	1	0	7	2	2	0	0	0	0	0	0	0	1	0	0	0	0	0	0	0	1	0	0	0
234	1	3	3	3	1	0	0	1	0	1	0	0	1	0	0	0	0	3	1	1	1	0	1	0	0	1	1	1	0	1	0	1	1	0	0	0	0	0	0
235	2	3	3	3	1	0	0	1	1	1	1	1	1	0	0	0	0	6	1	2	0	0	0	0	0	1	0	1	0	0	0	0	0	0	0	1	0	0	0
236	1	3	3	3	1	0	0	1	1	1	1	0	1	0	0	0	0	5	1	1	0	0	1	0	0	1	0	1	1	0	0	1	0	0	0	0	0	0	0
237	2	3	1	1	1	0	0	0	1	1	1	1	1	0	0	0	0	5	1	2	0	0	0	0	0	1	0	1	0	0	0	0	0	0	0	1	0	0	0
238	1	3	1	1	1	1	1	1	1	1	1	1	1	0	0	0	0	6	1	1	0	0	1	1	1	1	0	1	0	0	0	1	1	1	0	0	0	0	0
239	1	3	1	1	1	0	0	0	1	1	1	1	1	0	0	0	0	5	1	2	0	0	0	0	0	0	0	1	1	0	0	0	0	0	0	0	0	0	0
240	2	3	2	1	1	1	1	0	1	1	0	0	0	1	1	1	1	6	1	2	0	0	0	0	0	0	1	1	0	0	0	0	0	0	0	0	0	1	0
241	2	3	2	1	2	1	1	1	1	1	1	1	1	0	0	0	0	6	1	2	0	0	0	0	0	1	0	1	0	0	0	0	0	0	0	0	0	0	0
242	2	3	2	1	1	0	0	1	1	1	1	1	1	0	0	0	0	6	1	2	0	0	0	0	0	0	0	1	0	0	0	0	0	0	0	1	1	0	0
243	2	3	2	1	1	0	0	1	1	1	1	1	1	0	0	0	0	6	1	1	1	0	1	1	0	1	0	1	0	0	0	0	0	0	0	1	0	0	1
244	1	3	1	1	1	0	1	1	1	1	1	1	1	0	0	0	0	6	1	1	1	1	1	0	0	0	0	1	1	0	0	0	0	0	0	0	0	0	0
245	1	3	3	1	1	0	0	1	1	1	0	1	1	1	1	1	1	9	2	1	0	0	1	0	0	1	0	1	1	0	0	0	0	0	0	0	0	0	0
246	1	1	2	1	2	0	0	1	1	1	1	1	1	0	0	0	0	6	1	1	1	1	1	0	0	1	1	2	1	1	0	1	0	0	0	0	0	0	0
247	1	1	2	3	1	0	0	1	1	1	1	1	1	0	0	0	0	6	1	1	0	1	1	1	0	1	1	2	1	1	1	1	1	0	0	0	0	0	0
248	1	1	2	1	1	1	0	1	1	1	1	1	1	0	0	0	0	6	1	2	0	0	0	0	0	1	0	2	1	1	1	1	1	0	0	0	0	0	0
249	2	2	2	3	1	0	0	1	1	1	1	1	1	0	0	1	0	7	2	1	1	1	1	1	1	1	0	2	0	0	0	0	0	0	0	1	0	0	0
250	2	2	1	3	1	0	0	1	1	1	1	1	1	0	0	0	0	6	1	2	0	0	0	0	0	1	0	2	0	0	0	0	0	0	0	1	0	0	0
251	1	2	2	3	1	0	0	1	1	1	1	1	1	0	0	0	0	6	1	1	1	1	1	1	0	1	1	2	1	0	0	1	1	0	0	0	0	0	0
252	1	2	1	1	1	0	0	1	1	1	1	1	1	0	0	0	0	6	1	1	1	1	1	1	1	1	1	2	0	1	1	1	1	1	0	0	0	0	0
253	2	2	2	1	1	0	0	1	1	1	1	1	1	0	0	0	0	6	1	1	0	0	1	0	0	1	0	2	0	0	0	0	0	0	0	0	1	0	0
254	1	2	1	3	1	0	0	1	1	1	1	1	1	0	0	1	0	7	2	2	0	0	0	0	0	1	0	2	0	1	0	0	1	1	0	0	0	0	0
255	1	2	2	1	1	0	0	1	1	1	1	1	1	0	0	0	0	6	1	2	0	0	0	0	0	1	1	2	1	1	0	0	1	0	0	0	0	0	0
256	2	2	1	3	1	0	0	1	1	1	1	1	1	0	0	0	1	7	2	1	1	1	1	1	0	1	0	2	0	0	0	0	0	0	0	0	1	0	1
257	2	2	2	1	1	0	0	1	1	1	1	1	1	0	0	0	0	6	1	2	0	0	0	0	0	1	0	2	0	0	0	0	0	0	0	1	1	0	0
258	1	2	1	3	1	0	0	1	1	1	1	1	1	0	0	1	1	8	2	1	0	1	1	1	0	1	1	2	1	0	0	1	1	1	0	0	0	0	0
259	1	2	1	3	1	0	0	1	1	0	1	1	0	0	0	0	0	4	1	2	0	0	0	0	0	1	0	2	1	1	1	1	1	1	1	0	0	0	0
260	2	2	2	1	1	0	0	1	1	1	1	1	1	0	0	1	0	7	2	1	1	0	1	1	0	1	1	2	0	0	0	0	0	0	0	1	0	0	0
261	1	1	1	1	1	1	1	1	1	1	1	1	1	0	0	0	0	6	1	1	0	1	1	0	1	1	1	2	1	1	1	1	0	0	0	0	0	0	0
262	2	1	1	1	2	0	0	1	1	1	1	1	1	0	0	0	0	6	1	1	1	1	1	0	0	1	0	2	0	0	0	0	0	0	0	1	1	1	0
263	1	1	1	1	1	0	0	1	1	1	1	1	1	0	0	1	0	7	2	1	1	1	1	1	0	1	0	2	0	1	1	0	1	0	0	0	0	0	0
264	1	1	1	1	2	0	0	1	1	1	1	1	1	0	0	0	0	6	1	1	0	1	1	0	0	1	0	2	0	0	1	1	0	0	0	0	0	0	0
265	1	1	1	1	2	0	0	1	0	1	1	1	1	0	0	0	0	5	1	1	1	0	1	1	0	1	1	2	0	1	1	0	1	1	0	0	0	0	0
266	1	1	1	2	1	1	1	1	1	1	1	1	1	0	0	0	0	6	1	1	1	1	1	0	0	1	0	2	0	1	1	1	0	0	0	0	0	0	0
267	2	1	4	2	2	1	0	1	1	1	1	1	1	0	0	0	0	6	1	1	1	1	0	0	0	1	0	2	0	0	0	0	0	0	0	1	0	0	0
268	2	1	4	2	1	0	0	1	1	1	1	1	1	0	0	0	0	6	1	1	0	0	0	0	1	1	0	2	0	0	0	0	0	0	0	1	1	0	1
269	1	1	4	1	2	0	0	1	1	1	1	1	1	0	0	0	0	6	1	1	1	1	1	1	0	1	1	2	1	1	1	1	1	0	0	0	0	0	0
270	1	1	1	2	1	0	0	1	1	1	1	1	1	0	0	0	0	6	1	1	0	0	1	0	0	1	0	2	1	0	0	1	1	0	0	0	0	0	0
271	1	1	1	2	1	0	0	1	1	1	1	1	1	0	0	0	0	6	1	1	0	1	1	1	0	1	1	2	1	0	1	0	1	0	0	0	0	0	0
272	2	1	4	2	1	0	0	1	1	1	1	1	1	0	0	0	0	6	1	2	0	0	0	0	0	1	0	2	0	0	0	0	0	0	0	0	1	0	0
273	2	1	4	2	1	0	0	1	1	1	1	1	1	0	0	0	0	6	1	1	0	0	0	1	0	1	0	2	0	0	0	0	0	0	0	1	0	0	0
274	2	1	4	2	1	0	0	1	1	1	1	1	1	0	0	0	0	6	1	1	1	0	1	0	0	1	0	2	0	0	0	0	0	0	0	1	0	0	0
275	2	1	4	2	2	0	0	1	1	1	1	1	1	0	0	0	0	6	1	1	0	0	0	0	0	1	0	2	0	0	0	0	0	0	0	1	1	1	0
276	1	1	4	1	1	0	0	1	1	1	1	1	1	0	0	0	0	6	1	1	1	1	1	1	0	1	1	2	1	1	1	1	1	0	0	0	0	0	0
277	1	1	4	1	1	0	0	1	1	1	1	0	1	0	0	0	0	5	1	1	1	0	1	0	0	1	0	2	1	1	0	1	0	0	0	0	0	0	0
278	1	1	4	1	1	0	0	1	1	1	1	1	1	0	0	0	0	6	1	2	0	0	0	0	0	1	1	2	1	1	1	0	1	0	0	0	0	0	0
279	2	1	1	1	1	1	1	1	1	1	1	1	1	0	0	0	0	6	1	1	0	1	1	1	1	1	0	2	0	0	0	0	0	0	0	1	1	1	1
280	1	1	1	1	1	0	0	1	1	1	1	1	1	0	0	0	0	6	1	1	0	0	0	0	0	1	0	2	0	1	0	1	0	0	0	0	0	0	0
281	1	1	1	1	1	0	0	1	1	1	0	0	1	0	0	0	0	4	1	1	0	0	0	0	0	1	0	2	0	0	0	1	0	1	0	0	0	0	0
282	1	1	1	1	1	0	0	1	1	1	1	1	1	0	0	0	0	6	1	1	0	0	1	0	0	1	0	2	1	1	0	0	0	0	0	0	0	0	0
283	2	1	1	1	1	0	0	1	1	1	1	1	1	0	0	0	0	6	1	2	0	0	0	0	0	1	0	2	0	0	0	0	0	0	0	0	0	0	0
284	2	1	1	1	1	0	0	1	1	0	1	1	1	0	0	0	0	5	1	1	0	0	0	0	0	1	0	2	0	0	0	0	0	0	0	1	1	0	1
285	2	1	1	1	1	0	0	1	1	1	1	0	1	0	0	0	0	5	1	1	0	1	1	0	0	1	0	2	0	0	0	0	0	0	0	1	1	1	0
286	2	1	1	1	2	0	0	1	1	1	1	1	1	0	0	0	0	6	1	1	0	0	0	0	0	1	0	2	0	0	0	0	0	0	0	1	0	0	0
287	1	1	1	1	1	0	0	1	1	1	1	1	1	0	0	0	0	6	1	1	1	0	0	0	0	1	1	2	1	1	1	0	0	0	0	0	0	0	0
288	2	1	4	1	2	0	0	1	1	1	1	1	1	0	0	0	0	6	1	1	1	0	1	0	0	1	0	2	0	0	0	0	0	0	0	1	0	0	0
289	1	1	1	1	2	0	0	1	1	1	1	1	1	0	0	0	0	6	1	1	0	0	1	1	0	1	1	2	0	0	0	0	1	0	0	0	0	0	0
290	1	1	1	1	1	0	0	0	1	1	1	1	1	0	0	0	0	5	1	1	1	0	0	1	0	1	1	2	1	1	0	0	1	1	0	0	0	0	0
291	2	1	1	1	1	0	0	0	1	1	1	1	1	0	0	0	0	5	1	1	0	0	0	1	0	1	0	2	0	0	0	0	0	0	0	1	1	1	0
292	1	1	1	1	2	0	1	1	1	1	1	1	1	0	0	0	0	6	1	2	0	0	0	0	0	1	1	2	1	0	0	1	1	0	0	0	0	0	0
293	2	1	1	1	1	1	1	1	1	1	1	1	1	0	0	0	0	6	1	1	0	0	0	1	0	1	0	2	0	0	0	0	0	0	0	1	1	0	0
294	1	1	1	1	1	0	0	1	1	1	1	1	1	0	0	0	0	6	1	1	0	0	0	0	0	1	0	2	0	1	1	1	0	0	0	0	0	0	0
295	2	1	1	1	1	0	0	0	1	1	1	1	1	0	0	0	0	5	1	2	0	0	0	0	0	1	0	2	0	0	0	0	0	0	0	1	0	0	0
296	1	1	1	1	1	0	0	1	1	1	0	0	1	0	0	0	0	4	1	1	1	1	1	0	0	1	1	2	1	1	1	1	1	0	0	0	0	0	0
297	1	1	1	1	2	1	1	1	1	1	1	0	1	0	0	0	0	5	1	1	1	0	1	1	0	1	1	2	1	1	0	1	1	0	0	0	0	0	0
298	2	1	1	1	1	0	0	1	1	1	1	1	1	0	0	0	0	6	1	1	1	1	1	0	0	1	0	2	0	0	0	0	0	0	0	0	1	1	1
299	1	1	1	1	1	0	0	1	1	1	1	0	1	0	0	0	0	5	1	2	0	1	0	1	0	1	1	2	1	0	0	0	0	0	0	0	0	0	0
300	2	1	1	1	1	0	0	1	1	1	1	1	1	0	0	0	0	6	1	1	1	0	1	0	0	1	0	2	0	0	0	0	0	0	0	1	1	0	1
301	1	1	1	1	1	0	0	1	1	1	1	1	1	1	1	0	0	8	2	1	1	0	1	1	1	1	1	2	0	0	0	0	1	0	0	0	0	0	0
302	1	1	1	1	1	0	0	1	1	1	1	1	1	0	0	0	1	7	2	1	0	0	1	1	0	1	1	2	1	0	0	0	0	0	0	0	0	0	0
303	2	1	1	1	1	0	0	1	1	1	1	1	1	0	0	0	0	6	1	1	1	0	1	1	0	1	0	2	0	0	0	0	0	0	0	0	1	1	1
304	2	1	1	1	2	0	0	1	1	1	1	1	1	0	0	0	0	6	1	1	1	1	1	0	0	1	0	2	0	0	0	0	0	0	0	1	0	0	0
305	1	1	1	1	1	0	0	1	1	1	1	1	1	0	0	0	0	6	1	1	1	0	1	1	1	1	0	2	0	1	0	1	1	0	0	0	0	0	0
306	2	1	1	1	1	0	0	1	1	1	1	1	1	0	0	0	0	6	1	1	1	0	1	0	0	1	0	2	0	0	0	0	0	0	0	1	0	0	1
307	1	1	3	1	2	0	0	1	1	1	1	1	1	0	0	0	0	6	1	1	0	0	0	0	0	1	0	2	1	0	0	1	0	0	0	0	0	0	0
308	1	1	2	1	1	0	0	1	1	1	1	1	1	0	0	0	0	6	1	1	1	0	1	0	0	1	0	2	1	0	1	0	0	0	0	0	0	0	0
309	1	1	3	1	1	0	0	1	1	1	1	0	1	0	0	0	0	5	1	1	1	1	0	0	0	1	0	2	0	1	1	1	0	0	0	0	0	0	0
310	1	1	2	1	2	0	0	1	1	1	1	1	1	0	0	0	0	6	1	1	0	0	1	0	0	1	0	2	0	1	0	1	0	0	0	0	0	0	0
311	1	1	2	1	1	0	0	1	1	1	1	1	1	0	0	0	0	6	1	1	1	0	0	0	0	1	1	2	1	1	0	0	1	0	0	0	0	0	0
312	1	1	2	1	1	0	1	1	1	1	1	1	1	0	0	0	0	6	1	1	1	1	1	1	1	1	1	2	1	1	1	1	1	1	0	0	0	0	0
313	1	1	2	1	1	0	0	0	1	1	1	1	1	0	0	0	0	5	1	2	0	0	0	0	0	1	0	2	0	1	1	1	1	0	0	0	0	0	0
314	1	1	2	1	1	0	0	1	1	1	1	1	1	0	0	0	0	6	1	1	0	0	1	1	0	1	0	2	1	0	0	0	1	1	0	0	0	0	0
315	1	1	2	1	2	0	0	1	1	1	1	1	1	0	0	0	0	6	1	2	0	0	0	0	0	1	1	2	1	1	1	1	1	0	0	0	0	0	0
316	2	1	2	1	1	0	0	1	1	1	1	1	1	0	0	0	0	6	1	1	1	1	1	1	0	1	0	2	0	0	0	0	0	0	0	1	1	0	0
317	2	1	2	1	1	0	0	1	1	1	1	1	1	0	0	0	0	6	1	1	1	1	1	1	0	1	0	2	0	0	0	0	0	0	0	0	1	0	0
318	1	1	2	1	2	0	0	1	1	1	1	1	1	1	0	1	0	8	2	1	0	1	1	0	0	1	0	2	1	0	0	0	1	0	0	0	0	0	0
319	2	1	2	1	2	0	0	1	1	1	1	1	1	0	0	1	0	7	2	1	1	0	1	0	0	1	0	2	0	0	0	0	0	0	0	1	0	0	0
320	1	1	2	1	1	1	1	1	1	1	1	1	0	0	0	0	0	5	1	1	0	0	0	0	0	1	0	2	1	0	0	0	0	0	0	0	0	0	0
321	2	1	2	1	1	1	1	1	1	1	1	1	1	0	0	0	0	6	1	1	1	1	1	1	0	1	0	2	0	0	0	0	0	0	0	0	1	0	0
322	1	1	2	1	1	0	0	0	1	1	1	1	1	0	0	0	0	5	1	2	0	0	0	0	0	0	0	2	0	1	1	1	1	0	0	0	0	0	0
323	1	1	2	1	1	0	0	1	1	1	1	1	1	0	0	0	0	6	1	1	1	1	1	1	1	1	0	2	0	1	1	1	1	0	0	0	0	0	0
324	1	1	2	1	1	0	0	1	1	1	1	1	1	0	0	0	0	6	1	1	1	1	1	1	1	1	1	2	1	0	0	1	0	0	0	0	0	0	0
325	2	1	2	1	2	0	0	1	1	1	1	1	1	0	0	1	1	8	2	2	0	0	0	0	0	1	0	2	0	0	0	0	0	0	0	1	0	0	0
326	1	1	2	1	2	0	0	1	1	1	1	1	1	0	0	1	0	7	2	1	1	1	1	1	0	1	0	2	1	1	1	1	1	0	0	0	0	0	0
327	2	1	2	1	1	0	0	1	1	1	1	1	1	0	0	0	1	7	2	1	1	0	1	1	0	1	0	2	0	0	0	0	0	0	0	1	0	0	0
328	2	1	3	1	1	0	0	1	1	1	1	1	1	0	0	0	0	6	1	1	1	1	1	0	0	1	0	2	0	0	0	0	0	0	0	1	1	0	0
329	1	1	2	1	1	0	0	1	1	1	1	1	1	0	0	0	0	6	1	1	0	1	1	1	0	1	0	2	1	1	1	0	0	0	0	0	0	0	0
330	2	1	2	1	1	0	0	1	1	1	1	1	1	0	0	0	0	6	1	2	0	0	0	0	0	1	0	2	0	0	0	0	0	0	0	1	1	0	0
331	2	1	3	1	2	0	0	1	1	1	1	1	1	0	0	0	0	6	1	1	1	0	1	1	0	1	0	2	0	0	0	0	0	0	0	1	0	1	0
332	1	1	3	1	1	0	0	1	1	1	1	1	1	0	0	0	0	6	1	1	0	0	0	1	0	1	0	2	1	0	0	0	1	0	0	0	0	0	0
333	2	1	3	1	2	0	0	1	1	1	1	1	1	0	0	0	1	7	2	1	0	1	0	0	0	1	0	2	0	0	0	0	0	0	0	1	1	1	0
334	2	1	2	1	1	0	0	1	1	1	1	1	1	0	0	0	0	6	1	2	0	0	0	0	0	1	0	2	0	0	0	0	0	0	0	0	0	0	1
335	1	1	2	1	1	0	1	1	1	1	0	1	1	0	0	1	1	7	2	1	0	0	0	0	0	1	0	2	1	1	0	1	1	0	0	0	0	0	0
336	1	1	2	1	1	0	0	1	1	1	1	1	1	0	0	0	0	6	1	1	1	1	1	1	0	1	1	2	0	1	0	1	0	0	0	0	0	0	0
337	1	1	2	1	1	0	0	1	1	1	1	1	1	0	0	0	0	6	1	1	1	0	0	1	1	1	1	2	1	1	0	1	1	0	0	0	0	0	0
338	1	1	3	1	2	0	0	1	1	1	1	1	1	0	0	0	0	6	1	1	1	1	1	1	1	1	0	2	1	1	1	1	1	0	0	0	0	0	0
339	1	1	2	1	1	0	0	1	1	1	1	1	1	0	0	0	0	6	1	1	1	0	1	1	0	1	0	2	1	1	0	1	0	0	0	0	0	0	0
340	2	1	2	1	1	0	0	1	1	1	1	1	1	0	0	0	0	6	1	2	0	0	0	0	0	1	0	2	0	0	0	0	0	0	0	0	1	0	1
341	2	1	2	1	2	0	0	1	1	1	1	1	1	0	0	0	0	6	1	1	1	0	1	1	0	1	0	2	0	0	0	0	0	0	0	1	0	0	0
342	2	1	2	1	2	0	0	1	1	1	1	1	1	0	0	0	0	6	1	1	0	1	1	1	0	1	0	2	0	0	0	0	0	0	0	1	1	0	0
343	2	1	2	1	2	0	0	1	1	1	1	1	1	0	0	0	0	6	1	1	1	1	1	1	0	1	0	2	0	0	0	0	0	0	0	1	1	0	0
344	2	1	2	1	1	0	1	1	1	1	1	1	1	0	0	0	0	6	1	1	1	1	1	1	0	1	0	2	0	0	0	0	0	0	0	1	0	0	0
345	1	1	2	1	1	0	0	1	1	1	1	1	1	0	0	0	0	6	1	1	0	0	1	1	0	1	0	2	1	1	0	1	1	0	0	0	0	0	0
346	2	1	2	1	2	0	0	1	1	1	1	1	1	0	0	1	0	7	2	1	0	1	1	0	1	1	0	2	0	0	0	0	0	0	0	1	1	1	0
347	2	1	2	1	1	0	0	1	1	1	1	1	1	0	0	1	0	7	2	1	0	0	0	0	0	1	0	2	0	0	0	0	0	0	0	1	0	0	0
348	1	1	2	1	1	0	0	0	1	1	0	1	1	1	0	0	1	6	1	1	0	0	1	0	0	1	0	2	1	0	0	1	0	0	0	0	0	0	0
349	1	1	2	1	1	0	0	1	1	1	1	1	1	0	0	0	0	6	1	1	1	1	1	1	0	1	1	2	1	1	1	1	1	0	0	0	0	0	0
350	2	1	2	1	2	0	0	1	1	1	1	1	1	0	0	0	0	6	1	1	0	1	1	0	0	1	0	2	0	0	0	0	0	0	0	1	0	0	0
351	2	1	2	1	1	0	0	1	1	1	1	0	1	0	0	0	0	5	1	1	0	0	1	0	0	1	0	2	0	0	0	0	0	0	0	1	0	0	0
352	2	1	2	1	1	0	1	1	1	1	1	1	1	0	0	0	0	6	1	1	1	0	1	0	1	1	0	2	0	0	0	0	0	0	0	0	0	0	1
353	1	1	3	1	1	0	0	1	1	1	1	1	1	0	0	1	0	7	2	2	0	0	0	0	0	1	0	2	1	1	1	1	1	0	0	0	0	0	0
354	1	1	3	1	1	0	0	1	1	1	1	1	1	0	0	1	0	7	2	1	1	0	1	0	0	1	0	2	0	1	0	1	0	0	0	0	0	0	0
355	1	1	3	1	2	0	0	0	1	1	1	1	1	0	0	0	0	5	1	1	1	1	1	1	0	1	0	2	0	1	1	1	1	0	0	0	0	0	0
356	1	1	3	1	1	0	0	1	1	1	1	1	1	0	0	0	0	6	1	2	0	0	0	0	0	1	0	2	1	1	1	0	1	0	0	0	0	0	0
357	1	1	2	1	1	0	0	1	1	1	1	1	1	0	0	0	0	6	1	1	1	1	1	1	0	1	1	2	1	1	1	1	1	0	0	0	0	0	0
358	2	1	2	1	1	0	0	1	1	1	1	1	1	0	0	0	0	6	1	1	1	1	1	1	1	1	0	2	0	0	0	0	0	0	0	1	1	1	0
359	1	1	2	1	1	0	0	1	1	1	1	1	1	0	0	0	0	6	1	1	0	0	1	1	0	1	1	2	1	1	0	1	1	0	0	0	0	0	0
360	1	1	2	1	1	0	0	1	1	1	1	1	1	0	0	0	0	6	1	2	0	0	0	0	0	1	1	2	1	1	1	1	0	0	0	0	0	0	0
361	2	1	2	1	1	0	0	1	1	1	1	1	1	0	0	1	0	7	2	2	0	0	0	0	0	1	0	2	0	0	0	0	0	0	0	1	0	0	0
362	2	1	2	1	1	0	0	1	1	1	1	0	1	0	0	1	1	7	2	2	0	0	0	0	0	1	0	2	0	0	0	0	0	0	0	1	0	0	1
363	2	1	2	1	1	0	0	1	1	1	1	1	1	0	0	1	0	7	2	2	0	0	0	0	0	1	0	2	0	0	0	0	0	0	0	0	1	1	0
364	2	1	2	1	1	0	0	1	1	1	1	1	1	0	0	0	0	6	1	2	0	0	0	0	0	1	0	2	0	0	0	0	0	0	0	1	0	0	0
365	2	1	2	1	2	0	0	1	1	1	1	0	1	0	0	0	0	5	1	1	1	0	0	0	0	1	0	2	0	0	0	0	0	0	0	1	0	0	0
366	2	1	2	1	1	0	0	1	1	1	1	1	1	0	0	0	0	6	1	1	0	0	0	0	0	1	0	2	0	0	0	0	0	0	0	1	1	0	0
367	1	1	3	1	1	0	0	1	1	1	1	1	1	0	0	0	0	6	1	2	0	0	0	0	0	1	0	2	1	1	1	1	0	0	0	0	0	0	0
368	2	1	3	1	1	0	0	1	1	1	1	1	1	0	0	0	0	6	1	1	1	0	0	0	0	1	0	2	0	0	0	0	0	0	0	1	0	0	0
369	1	1	3	1	2	0	0	1	1	1	1	1	1	0	0	0	0	6	1	1	0	0	0	0	0	1	0	2	1	1	1	1	1	0	0	0	0	0	0
370	2	1	3	1	1	0	0	1	1	1	1	1	1	0	0	0	0	6	1	2	0	0	0	0	0	1	0	2	0	0	0	0	0	0	0	1	0	0	0
371	1	1	3	1	1	0	0	1	1	1	1	1	1	0	0	0	0	6	1	2	0	0	0	0	0	1	1	2	1	1	1	1	1	1	0	0	0	0	0
372	1	1	3	1	1	0	0	1	1	1	1	1	1	0	0	0	0	6	1	1	1	1	1	1	0	1	0	2	1	1	1	1	0	0	0	0	0	0	0
373	1	1	3	1	1	0	0	1	1	1	1	1	1	0	0	0	0	6	1	1	1	1	1	1	0	1	0	2	1	1	1	1	0	0	0	0	0	0	0
374	1	1	2	1	1	0	0	1	1	1	1	1	1	0	0	0	0	6	1	2	0	0	0	0	0	1	0	2	0	1	1	0	0	0	0	0	0	0	0
375	1	1	3	1	1	0	0	1	1	1	1	1	1	0	0	0	0	6	1	1	1	1	1	0	0	1	1	2	0	1	0	1	0	0	0	0	0	0	0
376	2	1	2	1	1	0	0	1	1	1	1	1	1	0	0	1	0	7	2	1	1	0	1	0	0	1	0	2	0	0	0	0	0	0	0	1	0	0	0
377	2	1	2	1	1	0	0	1	1	1	1	1	1	0	0	0	0	6	1	1	1	1	1	0	0	1	0	2	0	0	0	0	0	0	0	1	0	0	0
378	2	1	2	1	1	0	0	1	1	1	1	1	1	0	0	0	0	6	1	2	0	0	0	0	0	1	0	2	0	0	0	0	0	0	0	0	1	0	0
379	1	1	2	1	1	0	0	1	1	1	1	1	1	1	0	0	0	7	2	1	0	1	1	0	0	1	1	2	1	0	0	0	0	0	0	0	0	0	0
380	2	1	3	1	1	0	0	1	1	1	1	1	1	0	0	0	0	6	1	1	1	1	1	1	0	1	0	2	0	0	0	0	0	0	0	1	0	0	0
381	1	1	3	1	1	0	0	1	1	1	1	1	1	0	0	0	0	6	1	2	0	0	0	0	0	1	0	2	1	1	1	1	1	0	0	0	0	0	0
382	2	1	3	1	1	0	0	1	1	1	1	1	1	0	0	0	0	6	1	1	1	1	1	0	0	1	0	2	0	0	0	0	0	0	0	1	1	1	0
383	1	1	2	1	1	0	0	1	1	1	1	1	1	0	0	1	0	7	2	1	1	1	1	0	0	1	1	2	0	1	0	0	0	0	0	0	0	0	0
384	1	1	3	1	2	0	0	1	1	1	1	1	1	0	0	0	0	6	1	2	0	0	0	0	0	1	0	2	0	1	1	1	1	0	0	0	0	0	0
385	2	1	3	1	1	0	0	1	1	1	1	1	1	0	0	0	0	6	1	1	0	0	0	0	0	1	0	2	0	0	0	0	0	0	0	1	1	1	1
386	1	1	2	1	2	0	0	1	1	1	1	1	1	0	0	0	0	6	1	2	0	0	0	0	0	1	0	2	0	1	0	1	0	1	0	0	0	0	0
387	1	1	3	1	1	0	0	1	1	1	1	1	1	0	0	0	0	6	1	1	0	0	0	0	0	1	0	2	0	1	1	1	1	0	0	0	0	0	0
388	2	1	3	1	2	0	0	1	1	1	1	1	1	0	0	0	0	6	1	1	1	1	1	0	0	1	0	2	0	0	0	0	0	0	0	1	1	0	0
389	1	1	3	1	2	0	0	1	1	1	1	1	1	0	0	0	1	7	2	1	1	0	1	1	0	1	1	2	0	0	1	1	0	0	0	0	0	0	0
390	1	1	3	1	1	0	0	1	1	1	1	1	1	0	0	0	0	6	1	1	0	0	0	0	0	1	0	2	0	1	0	0	0	0	0	0	0	0	0
391	2	1	3	1	1	0	0	1	1	1	1	1	1	0	0	0	0	6	1	1	1	1	1	1	1	1	0	2	0	0	0	0	0	0	0	0	1	1	1
392	1	1	3	1	2	0	0	1	1	1	1	1	1	0	0	0	0	6	1	1	0	0	0	0	0	1	1	2	1	0	0	0	1	0	0	0	0	0	0
393	1	1	2	1	1	0	0	1	1	1	1	1	1	0	0	0	0	6	1	1	0	1	1	0	0	1	1	2	1	0	0	1	0	0	0	0	0	0	0
394	2	1	3	1	2	0	0	1	1	1	1	1	1	0	0	0	0	6	1	2	0	0	0	0	0	1	0	2	0	0	0	0	0	0	0	1	1	1	0
395	1	1	3	1	1	0	0	1	1	1	1	1	1	0	0	0	0	6	1	1	1	0	0	1	0	1	1	2	1	1	0	0	1	0	0	0	0	0	0
396	1	1	3	1	1	0	0	1	1	1	1	1	1	0	0	0	0	6	1	1	0	0	0	1	0	1	1	2	0	0	0	1	1	1	0	0	0	0	0
397	1	1	3	1	1	0	0	1	1	1	1	1	1	0	0	0	0	6	1	1	1	1	1	0	0	1	0	2	0	1	1	0	1	0	0	0	0	0	0
398	2	1	3	1	1	0	0	1	1	1	1	1	1	0	0	1	1	8	2	1	1	0	1	0	0	1	0	2	0	0	0	0	0	0	0	1	0	0	0
399	1	1	3	1	1	0	0	1	1	1	1	1	1	1	0	0	0	7	2	1	1	1	1	1	0	1	1	2	1	1	1	1	1	0	0	0	0	0	0
400	2	1	3	1	1	0	0	1	1	1	1	1	1	0	0	0	0	6	1	1	1	0	0	0	0	0	0	2	0	0	0	0	0	0	0	0	1	1	0
401	1	1	3	1	2	0	0	1	1	0	1	1	1	0	0	0	0	5	1	1	0	1	1	1	1	1	1	2	1	1	1	1	1	0	0	0	0	0	0
402	2	1	3	1	1	0	0	1	1	1	1	0	1	0	0	0	0	5	1	1	0	0	0	0	0	0	0	2	0	0	0	0	0	0	0	1	0	0	0
403	2	1	3	1	1	0	0	1	1	1	1	1	1	0	0	0	0	6	1	1	1	0	1	1	0	0	0	2	0	0	0	0	0	0	0	1	0	0	0
404	2	1	3	1	1	0	0	1	1	1	1	1	1	0	0	0	0	6	1	1	1	0	1	1	1	1	0	2	0	0	0	0	0	0	0	1	1	1	1
405	2	1	3	1	1	0	0	1	1	1	1	1	1	0	0	0	0	6	1	2	0	0	0	0	0	1	0	2	0	0	0	0	0	0	0	1	0	0	0
406	2	1	3	1	1	0	0	1	1	1	1	1	1	0	0	0	1	7	2	1	1	1	1	0	0	1	0	2	0	0	0	0	0	0	0	1	1	0	0
407	1	1	2	1	1	0	0	1	1	1	1	1	1	0	0	0	0	6	1	1	1	1	1	1	1	1	0	2	1	1	1	1	1	1	0	0	0	0	0
408	2	1	3	1	2	0	0	1	1	1	1	1	1	0	0	0	1	7	2	1	1	1	1	1	0	1	0	2	0	0	0	0	0	0	0	1	1	1	1
409	1	1	3	1	1	0	0	1	1	1	1	1	1	0	0	0	0	6	1	1	0	0	1	1	0	1	1	2	0	1	1	1	1	0	0	0	0	0	0
410	1	1	3	1	2	0	0	1	1	1	1	1	1	0	0	0	0	6	1	1	1	1	1	1	0	1	1	2	1	1	1	0	0	0	0	0	0	0	0
411	2	1	3	1	1	0	0	1	1	1	1	1	1	0	0	0	0	6	1	2	0	0	0	0	0	1	0	2	0	0	0	0	0	0	0	0	1	1	0
412	2	1	3	1	1	0	0	1	1	1	1	1	1	0	0	0	0	6	1	2	0	0	0	0	0	1	1	2	0	0	0	0	0	0	0	0	1	0	0
413	1	1	3	1	1	0	0	1	1	1	1	1	1	0	0	0	0	6	1	1	1	0	1	1	0	1	1	2	1	1	0	1	1	0	0	0	0	0	0
414	2	1	3	1	1	0	0	1	1	1	1	1	1	0	0	0	0	6	1	1	1	0	1	1	1	1	0	2	0	0	0	0	0	0	0	1	0	0	0
415	1	1	2	1	1	0	0	1	1	1	1	1	1	0	0	0	0	6	1	1	1	0	1	1	1	1	0	2	1	1	1	1	1	1	0	0	0	0	0
416	2	1	3	1	1	0	0	1	1	1	1	1	1	0	0	0	0	6	1	2	0	0	0	0	0	1	0	2	0	0	0	0	0	0	0	1	1	1	1
417	2	1	3	1	2	0	0	1	1	1	1	1	1	0	0	0	0	6	1	1	1	1	1	1	0	1	0	2	0	0	0	0	0	0	0	1	0	0	0
418	2	1	1	1	1	0	0	1	1	1	1	1	1	0	0	0	0	6	1	1	1	0	0	1	0	1	0	2	0	0	0	0	0	0	0	1	0	1	0
419	1	1	3	1	1	0	0	1	1	1	1	1	1	0	0	0	0	6	1	1	1	1	1	1	0	1	0	2	0	0	1	1	1	0	0	0	0	0	0
420	1	1	3	1	1	0	0	1	1	1	1	1	1	0	0	1	0	7	2	1	1	1	1	1	0	1	0	2	0	1	1	1	1	0	0	0	0	0	0
421	2	1	2	3	1	0	0	1	1	1	1	1	1	0	0	0	0	6	1	1	1	0	1	1	0	1	0	2	0	0	0	0	0	0	0	1	1	0	0
422	2	1	2	1	2	0	0	1	1	1	1	1	1	0	0	0	0	6	1	1	0	0	1	0	0	1	0	2	0	0	0	0	0	0	0	1	1	0	0
423	2	1	2	1	1	0	0	1	1	1	1	1	1	0	0	0	0	6	1	2	0	0	0	0	0	1	0	2	0	0	0	0	0	0	0	1	0	0	0
424	1	1	3	1	1	0	0	1	1	1	1	1	1	0	0	0	0	6	1	2	0	0	0	0	0	1	1	2	1	1	1	1	1	0	1	0	0	0	0
425	1	1	3	1	1	0	0	1	1	1	1	1	1	0	0	0	0	6	1	1	1	1	0	1	0	1	1	2	1	1	1	1	1	0	0	0	0	0	0
426	1	1	3	1	1	0	0	1	1	1	1	1	0	0	0	0	0	5	1	1	0	1	0	0	0	1	1	2	1	1	1	0	0	0	0	0	0	0	0
427	1	1	3	1	1	0	0	1	1	1	1	1	1	0	0	0	0	6	1	1	0	0	0	1	0	1	1	2	0	0	0	0	1	0	0	0	0	0	0
428	1	1	3	1	1	0	0	1	1	1	0	1	1	0	0	0	1	6	1	1	1	1	1	0	0	1	1	2	1	1	0	1	0	0	0	0	0	0	0
429	1	1	3	1	1	0	0	1	1	1	1	1	1	0	0	0	0	6	1	1	1	1	1	1	1	1	0	2	1	1	1	1	1	1	0	0	0	0	0
430	2	1	3	1	1	0	0	1	1	1	1	1	1	0	0	1	0	7	2	1	1	0	0	1	1	1	0	2	0	0	0	0	0	0	0	1	1	1	1
431	2	1	3	1	1	0	0	1	1	1	1	1	1	0	0	0	0	6	1	1	0	1	1	1	0	1	0	2	0	0	0	0	0	0	0	0	1	1	1
432	2	1	3	1	1	0	0	1	1	1	1	1	1	0	0	0	0	6	1	1	0	0	0	1	0	1	0	2	0	0	0	0	0	0	0	1	0	0	0
433	1	1	3	1	1	0	0	1	1	1	1	1	1	0	0	0	0	6	1	1	0	0	1	1	1	1	1	2	1	1	1	1	1	1	0	0	0	0	0
434	2	1	2	1	2	0	0	1	1	1	1	1	1	0	0	0	1	7	2	1	1	0	1	0	0	1	0	2	0	0	0	0	0	0	0	1	0	0	1
435	2	1	2	1	2	0	0	1	1	1	1	1	1	0	0	0	0	6	1	1	1	1	1	0	0	1	0	2	0	0	0	0	0	0	0	1	0	0	0
436	1	1	2	1	1	0	0	1	1	1	1	1	1	0	0	0	0	6	1	1	1	0	0	0	0	1	0	2	1	1	1	1	0	0	0	0	0	0	0
437	2	1	2	1	1	0	0	1	1	1	1	1	1	0	0	1	0	7	2	1	0	1	1	1	0	1	0	2	0	0	0	0	0	0	0	1	0	0	0
438	1	1	2	1	1	0	0	1	1	1	1	1	1	0	0	1	0	7	2	1	1	0	0	1	0	1	1	2	1	1	0	1	0	0	0	0	0	0	0
439	1	1	2	1	1	0	0	1	1	1	1	1	1	0	0	0	0	6	1	1	1	1	1	1	0	1	1	2	1	1	1	1	1	0	0	0	0	0	0
440	1	1	2	1	1	0	0	1	1	1	1	1	1	0	0	0	0	6	1	2	0	0	0	0	0	1	0	2	1	1	1	1	1	1	0	0	0	0	0
441	2	1	2	1	1	0	0	1	1	1	1	1	1	0	0	0	0	6	1	1	1	1	1	0	0	1	0	2	0	0	0	0	0	0	0	0	0	0	0
442	2	1	3	1	1	0	0	1	1	1	1	1	1	0	0	0	0	6	1	1	1	0	1	0	0	1	0	2	0	0	0	0	0	0	0	0	1	0	1
443	2	1	1	2	1	0	0	1	1	1	0	1	1	0	0	0	1	6	1	1	0	1	1	1	0	1	0	2	0	0	0	0	0	0	0	1	1	1	1
444	2	1	1	2	2	0	0	1	1	1	1	1	1	0	0	0	0	6	1	2	0	0	0	0	0	1	0	2	0	0	0	0	0	0	0	1	0	1	0
445	2	1	1	2	1	0	0	1	1	0	1	1	1	0	0	0	0	5	1	1	0	0	0	0	0	1	0	2	0	0	0	0	0	0	0	1	0	1	0
446	2	1	1	1	1	0	0	1	1	1	1	1	1	0	0	0	0	6	1	2	0	0	0	0	0	1	0	2	0	0	0	0	0	0	0	0	1	1	0
447	1	1	1	1	1	0	0	1	1	1	1	1	1	0	0	0	0	6	1	2	0	0	0	0	0	1	0	2	0	1	0	0	0	0	0	0	0	0	0
448	1	1	1	1	1	0	0	1	1	1	1	1	1	0	0	0	0	6	1	2	0	0	0	0	0	1	0	2	1	1	1	1	1	1	1	0	0	0	0
449	2	1	4	1	1	0	0	1	1	1	1	1	1	0	0	0	0	6	1	1	1	0	1	0	0	1	0	2	0	0	0	0	0	0	0	1	0	0	0
450	1	1	4	1	2	0	0	1	1	1	1	1	1	0	0	0	0	6	1	1	1	0	1	1	0	1	1	2	1	1	0	1	1	0	0	0	0	0	0
451	1	1	4	1	2	0	0	1	1	1	1	1	1	0	0	0	0	6	1	1	1	1	1	1	0	1	1	2	1	1	1	1	1	0	0	0	0	0	0
452	1	1	4	1	1	0	0	1	1	1	1	1	1	0	0	0	0	6	1	1	1	0	1	1	0	1	0	2	0	1	0	1	1	0	0	0	0	0	0
453	1	1	1	1	1	0	0	1	1	1	1	1	1	0	0	0	0	6	1	1	1	1	1	1	0	1	0	2	1	0	0	1	1	0	0	0	0	0	0
454	2	1	1	1	1	0	0	1	1	1	1	1	1	0	0	0	0	6	1	2	0	0	0	0	0	1	0	2	0	0	0	0	0	0	0	1	0	0	0
455	1	1	1	1	1	0	0	1	1	1	1	1	1	0	0	0	0	6	1	1	1	0	0	1	0	0	0	2	0	1	1	0	0	0	0	0	0	0	0
456	2	1	1	1	2	0	0	1	1	1	1	1	1	0	0	0	0	6	1	1	0	0	0	1	0	1	0	2	0	0	0	0	0	0	0	0	1	0	0
457	2	1	1	1	1	0	0	1	1	1	1	1	0	0	0	0	0	5	1	2	0	0	0	0	0	1	0	2	0	0	0	0	0	0	0	0	0	0	0
458	2	1	1	1	2	0	0	1	1	1	1	1	1	0	0	0	1	7	2	2	0	0	0	0	0	1	0	2	0	0	0	0	0	0	0	1	1	1	1
459	1	1	1	1	1	0	0	1	1	1	1	1	1	0	0	0	0	6	1	1	0	0	0	0	0	1	0	2	0	0	1	0	0	0	0	0	0	0	0
460	2	1	1	1	1	0	0	1	1	1	1	1	1	1	0	0	0	7	2	2	0	0	0	0	0	0	1	2	0	0	0	0	0	0	0	1	0	0	1
461	1	1	1	1	2	0	0	1	1	1	1	1	1	0	0	0	0	6	1	1	1	0	0	0	0	0	1	2	1	1	1	0	0	0	0	0	0	0	0
462	1	1	1	1	1	0	0	1	1	1	1	1	1	0	0	0	0	6	1	1	0	0	0	0	0	1	0	2	0	0	0	1	1	0	0	0	0	0	0
463	2	1	1	1	1	0	0	1	1	1	1	1	1	0	0	0	0	6	1	1	0	0	0	0	0	1	0	2	0	0	0	0	0	0	0	1	0	0	0
464	1	1	1	1	1	0	0	1	1	1	1	1	1	0	0	0	0	6	1	1	0	0	0	0	1	1	1	2	0	0	0	1	1	0	0	0	0	0	0
465	1	1	1	1	2	0	0	1	1	1	1	1	1	0	0	0	1	7	2	1	0	0	1	1	0	1	1	2	1	1	0	0	0	0	0	0	0	0	0
466	2	1	1	1	2	0	0	1	1	1	1	1	1	0	0	0	0	6	1	1	0	0	0	0	0	1	0	2	0	0	0	0	0	0	0	1	1	0	1
467	2	1	1	1	1	0	0	1	1	1	1	1	1	1	0	0	0	7	2	1	0	0	1	0	0	1	0	2	0	0	0	0	0	0	0	1	0	0	0
468	1	1	1	2	1	0	0	1	1	1	1	1	1	0	0	0	0	6	1	1	0	0	1	1	0	1	1	2	1	1	0	1	0	0	0	0	0	0	0
469	2	1	1	2	2	0	0	1	1	1	1	1	0	0	0	0	0	5	1	1	1	0	1	1	0	1	0	2	0	0	0	0	0	0	0	1	0	0	0
470	1	1	1	2	2	0	0	1	1	1	1	1	1	0	0	0	0	6	1	2	0	0	0	0	0	0	1	2	1	1	1	1	1	1	1	0	0	0	0
471	2	1	1	3	2	0	0	1	1	1	1	1	1	0	0	0	0	6	1	1	1	1	1	1	0	1	0	2	0	0	0	0	0	0	0	1	1	0	0
472	2	1	1	2	2	0	0	1	1	1	1	1	1	0	0	0	0	6	1	2	0	0	0	0	0	1	0	2	0	0	0	0	0	0	0	1	0	0	0
473	2	1	1	3	1	0	0	1	1	1	1	1	1	0	0	0	0	6	1	1	0	0	0	0	0	1	0	2	0	0	0	0	0	0	0	1	0	0	0
474	1	1	1	2	1	0	0	1	1	0	1	1	1	0	0	0	0	5	1	1	0	0	0	1	1	1	0	2	1	1	0	1	0	0	0	0	0	0	0
475	2	1	1	2	2	0	0	1	1	1	1	1	1	0	0	0	0	6	1	1	1	0	0	1	1	1	0	2	0	0	0	0	0	0	0	1	1	0	0
476	1	1	1	3	1	0	1	1	1	1	1	0	1	0	0	0	0	5	1	2	0	0	0	0	0	1	0	2	1	1	1	1	0	0	0	0	0	0	0
477	2	1	2	3	1	0	0	1	1	1	1	1	1	0	0	0	0	6	1	2	0	0	0	0	0	0	0	2	0	0	0	0	0	0	0	0	1	0	0
478	2	1	1	2	1	0	0	1	1	1	1	1	1	0	0	0	0	6	1	1	0	0	0	1	0	1	1	2	0	0	0	0	0	0	0	1	0	0	0
479	1	1	1	3	2	0	0	1	1	1	1	1	1	0	0	0	0	6	1	1	1	1	1	1	0	1	1	2	1	1	1	1	1	0	0	0	0	0	0
480	2	1	2	3	1	0	0	1	1	1	1	1	1	0	0	0	0	6	1	1	1	0	1	1	0	1	0	2	0	0	0	0	0	0	0	1	1	0	0
481	1	1	1	3	1	0	0	1	1	1	1	1	1	0	0	0	0	6	1	2	0	0	0	0	0	1	0	2	1	1	1	1	0	0	0	0	0	0	0
482	2	1	2	3	1	0	0	1	1	1	1	1	1	0	0	0	1	7	2	2	0	0	0	0	0	0	0	2	0	0	0	0	0	0	0	1	0	0	0
483	2	1	1	3	1	0	0	1	1	1	1	1	1	0	0	0	0	6	1	1	0	1	1	0	0	1	0	2	0	0	0	0	0	0	0	0	1	0	0
484	1	1	1	3	1	1	1	1	1	1	1	1	1	0	0	0	0	6	1	1	1	0	0	1	0	1	1	2	0	1	1	1	1	1	0	0	0	0	0
485	1	1	1	3	2	1	1	1	1	1	1	1	1	0	0	0	0	6	1	1	1	0	0	1	0	1	1	2	0	1	1	1	1	1	0	0	0	0	0
486	1	1	2	3	1	0	0	1	1	1	1	1	1	0	0	0	0	6	1	1	0	0	0	1	0	1	1	2	1	0	0	0	1	0	0	0	0	0	0
487	1	1	2	2	1	0	0	0	1	1	1	0	1	0	0	0	0	4	1	1	1	0	1	1	0	1	1	2	1	0	0	0	0	0	0	0	0	0	0
488	1	1	1	2	1	0	0	1	1	1	1	1	1	0	0	0	0	6	1	1	0	0	0	0	0	1	0	2	0	0	1	0	0	0	0	0	0	0	0
489	2	1	2	2	1	0	0	1	1	1	1	1	1	0	0	0	0	6	1	1	1	1	1	1	0	1	0	2	0	0	0	0	0	0	0	1	0	0	1
490	2	1	2	2	2	0	0	1	1	1	1	1	1	0	0	0	0	6	1	1	1	0	1	0	0	1	0	2	0	0	0	0	0	0	0	0	1	0	1
491	1	1	2	2	2	0	1	1	1	1	1	1	1	0	0	1	0	7	2	1	1	1	1	1	0	1	1	2	1	1	1	1	1	1	0	0	0	0	0
492	2	1	2	2	2	0	0	1	1	0	1	1	1	0	0	0	0	5	1	1	1	0	0	0	0	1	0	2	0	0	0	0	0	0	0	0	1	0	0
493	1	1	2	2	1	0	0	0	1	1	1	1	1	1	0	0	0	6	1	1	1	0	1	0	0	1	0	2	1	0	0	0	0	0	0	0	0	0	0
494	1	1	2	2	1	0	0	1	1	1	1	1	1	0	0	0	0	6	1	1	0	0	0	0	0	0	0	2	0	0	0	1	0	0	0	0	0	0	0
495	1	1	2	2	1	0	0	1	1	1	1	1	1	0	0	0	0	6	1	1	0	0	1	0	0	1	0	2	1	0	0	1	1	0	0	0	0	0	0
496	1	1	2	2	1	0	0	1	1	1	1	1	1	0	0	0	0	6	1	1	0	0	0	0	0	1	0	2	1	0	0	1	0	0	0	0	0	0	0
497	2	1	2	2	1	0	0	1	1	1	1	1	1	0	0	0	0	6	1	2	0	0	0	0	0	1	0	2	0	0	0	0	0	0	0	1	1	0	0
498	2	1	1	2	1	0	0	1	1	1	1	1	1	0	0	0	0	6	1	1	0	0	0	0	0	1	0	2	0	0	0	0	0	0	0	0	1	1	0
499	1	1	1	2	2	0	0	1	1	1	1	1	1	0	0	0	0	6	1	2	0	0	0	0	0	1	0	2	1	0	0	1	1	0	0	0	0	0	0
500	1	1	1	2	1	0	0	1	1	1	1	1	1	0	0	0	0	6	1	1	1	1	1	1	0	1	1	2	1	1	1	1	1	0	0	0	0	0	0
501	1	1	1	2	1	0	0	1	1	1	1	1	1	0	0	0	0	6	1	1	0	1	1	0	0	1	0	2	1	0	1	1	0	0	0	0	0	0	0
502	1	1	1	2	1	0	1	1	1	1	1	1	1	0	0	0	0	6	1	1	0	1	1	0	0	1	0	2	0	1	1	0	0	0	0	0	0	0	0
503	2	1	1	2	1	0	0	1	1	1	1	1	1	0	0	0	0	6	1	2	0	0	0	0	0	1	0	2	0	0	0	0	0	0	0	1	0	0	0
504	2	1	1	2	1	0	0	1	1	1	1	1	1	0	0	0	0	6	1	1	1	1	1	1	0	1	0	2	0	0	0	0	0	0	0	1	0	0	0
505	1	1	1	3	1	0	0	1	1	1	1	1	1	0	0	0	0	6	1	1	0	0	1	1	0	1	0	2	0	1	1	1	1	0	0	0	0	0	0
506	1	1	1	3	2	0	0	1	1	1	1	1	0	0	0	0	0	5	1	1	1	1	1	1	0	1	1	2	1	1	0	0	0	0	0	0	0	0	0
507	2	1	1	3	2	0	0	1	1	1	1	1	1	0	0	0	0	6	1	2	0	0	0	0	0	1	0	2	0	0	0	0	0	0	0	1	0	0	1
508	2	1	1	3	1	0	0	1	1	1	1	1	1	0	0	0	1	7	2	1	1	1	1	1	0	1	0	2	0	0	0	0	0	0	0	1	0	0	0
509	2	1	1	3	1	0	0	1	1	1	1	1	1	0	0	0	0	6	1	1	1	0	1	0	0	1	1	2	0	0	0	0	0	0	0	1	0	0	0
510	2	1	1	3	2	0	0	0	1	1	1	1	1	1	0	0	0	6	1	1	0	0	1	0	0	1	1	2	0	0	0	0	0	0	0	0	1	1	0
511	2	1	1	3	1	0	0	1	1	1	1	1	1	0	0	0	0	6	1	1	0	0	1	0	0	1	0	2	0	0	0	0	0	0	0	0	1	0	0
512	2	1	1	2	2	0	0	1	1	1	1	1	1	0	0	0	0	6	1	1	0	0	0	1	0	1	0	2	0	0	0	0	0	0	0	0	1	1	0
513	2	1	1	1	2	0	0	1	1	1	1	1	1	0	0	0	0	6	1	1	1	1	1	0	0	1	0	2	0	0	0	0	0	0	0	1	0	0	0
514	1	1	1	1	1	0	0	1	1	1	1	1	1	0	0	0	1	7	2	1	0	0	1	0	0	1	0	2	1	0	0	1	0	0	0	0	0	0	0
515	1	1	2	1	1	0	0	1	1	1	1	1	1	0	0	0	0	6	1	2	0	0	0	0	0	0	1	2	1	0	0	1	1	0	0	0	0	0	0
516	1	1	2	1	1	0	0	1	1	1	1	1	1	0	0	0	0	6	1	2	0	0	0	0	0	1	1	2	1	0	1	0	1	0	0	0	0	0	0
517	1	1	2	1	1	0	0	1	1	0	1	1	1	0	0	0	0	5	1	1	1	0	1	0	0	0	1	2	1	1	0	0	0	0	0	0	0	0	0
518	2	1	2	1	1	0	0	1	1	1	1	1	1	0	0	0	0	6	1	2	0	0	0	0	0	0	0	2	0	0	0	0	0	0	0	0	1	0	0
519	2	1	2	1	1	0	0	1	1	1	1	1	1	0	0	1	1	8	2	2	0	0	0	0	0	1	0	2	0	0	0	0	0	0	0	1	1	0	0
520	2	1	2	3	2	0	0	1	1	1	1	1	1	0	0	1	1	8	2	1	0	0	0	0	0	1	0	2	0	0	0	0	0	0	0	0	0	0	0
521	1	1	3	1	2	0	0	1	1	1	1	1	1	0	0	0	0	6	1	1	1	0	1	1	1	1	0	2	0	1	0	0	1	1	0	0	0	0	0
522	1	1	3	2	2	0	0	1	1	1	1	1	1	0	0	0	0	6	1	1	0	0	1	1	0	1	0	2	1	0	0	1	1	0	0	0	0	0	0
523	1	1	3	2	1	0	0	0	1	1	1	0	1	0	0	0	0	4	1	1	1	1	1	1	0	1	1	2	1	1	1	1	1	0	0	0	0	0	0
524	2	1	3	1	1	0	0	1	1	0	1	1	1	0	0	0	0	5	1	1	1	1	0	1	0	1	0	2	0	0	0	0	0	0	0	1	0	0	0
525	2	1	3	1	1	0	0	0	1	1	1	1	1	0	0	0	0	5	1	1	1	0	1	1	0	1	0	2	0	0	0	0	0	0	0	1	0	0	0
526	1	1	3	1	1	0	0	1	1	1	1	1	1	0	0	0	0	6	1	1	0	0	1	0	0	1	1	2	1	1	0	0	1	1	0	0	0	0	0
527	1	1	3	1	1	0	0	1	1	1	1	1	1	0	0	0	1	7	2	1	0	0	0	0	0	1	0	2	1	1	1	1	1	1	0	0	0	0	0
528	1	1	3	1	1	1	0	1	1	0	1	1	1	0	0	1	1	7	2	1	0	0	1	1	0	1	0	2	0	1	1	0	1	0	0	0	0	0	0
529	1	1	3	1	1	1	0	1	1	1	1	1	1	0	0	0	0	6	1	2	0	0	0	0	0	1	1	2	1	1	0	0	1	0	0	0	0	0	0
530	1	1	3	1	1	1	0	1	1	1	1	1	1	0	0	0	0	6	1	1	1	1	1	1	0	1	0	2	0	1	0	1	1	0	0	0	0	0	0
531	2	1	3	1	1	0	0	1	1	1	1	1	1	0	0	0	0	6	1	1	0	0	0	1	0	1	0	2	0	0	0	0	0	0	0	1	1	0	1
532	1	1	1	1	1	0	0	1	1	1	1	1	1	0	0	0	0	6	1	1	1	0	1	0	0	1	0	2	0	1	0	1	0	0	0	0	0	0	0
533	1	1	1	1	1	0	0	0	1	1	1	1	1	0	0	0	1	6	1	2	0	0	0	0	0	1	1	2	1	0	0	1	0	0	0	0	0	0	0
534	2	1	3	1	2	0	0	1	1	1	1	1	1	0	0	1	0	7	2	1	1	0	1	1	0	1	0	2	0	0	0	0	0	0	0	1	0	0	0
535	2	1	3	1	1	0	0	1	1	0	1	1	1	0	0	0	0	5	1	1	1	0	1	1	0	1	0	2	0	0	0	0	0	0	0	1	1	1	0
536	1	1	3	1	1	0	0	1	1	1	1	1	1	0	0	0	0	6	1	2	0	0	0	0	0	1	0	2	0	1	0	1	0	0	0	0	0	0	0
537	1	1	3	1	1	0	0	1	1	1	1	1	1	0	0	0	0	6	1	1	1	1	1	0	0	1	0	2	1	1	1	0	0	0	0	0	0	0	0
538	1	1	3	1	1	0	0	1	1	1	1	1	1	0	0	0	0	6	1	1	1	0	1	0	0	1	0	2	0	1	0	1	0	0	0	0	0	0	0
539	2	1	2	1	1	0	0	1	1	1	1	1	1	0	0	0	0	6	1	1	1	0	1	1	0	1	0	2	0	0	0	0	0	0	0	1	0	0	1
540	2	1	2	1	1	0	0	1	1	1	1	1	1	0	0	0	0	6	1	1	1	0	1	0	0	1	0	2	0	0	0	0	0	0	0	1	1	0	0
541	2	1	2	1	2	0	0	1	1	1	1	1	1	0	0	0	0	6	1	1	1	0	0	0	0	1	0	2	0	0	0	0	0	0	0	1	0	0	0
542	2	1	2	1	2	0	0	1	1	1	1	1	1	0	0	1	0	7	2	2	0	0	0	0	0	1	0	2	0	0	0	0	0	0	0	1	1	0	0
543	2	1	2	1	1	0	0	1	1	1	1	1	1	1	0	1	0	8	2	2	0	0	0	0	0	1	0	2	0	0	0	0	0	0	0	1	0	0	0
544	1	1	2	1	1	0	0	1	1	1	1	1	1	0	0	0	0	6	1	2	0	0	0	0	0	1	1	2	0	1	0	1	0	0	0	0	0	0	0
545	1	1	3	1	1	0	0	1	1	1	1	1	1	0	0	0	0	6	1	2	0	0	0	0	0	1	1	2	1	0	0	1	1	0	0	0	0	0	0
546	1	1	3	1	2	0	0	1	1	1	1	1	1	0	0	0	0	6	1	1	0	1	1	1	1	1	1	2	1	1	0	1	1	1	0	0	0	0	0
547	1	1	3	1	1	0	0	1	1	1	1	1	1	0	0	1	0	7	2	2	0	0	0	0	0	1	0	2	0	1	1	1	1	1	0	0	0	0	0
548	1	1	3	1	1	0	0	1	1	1	1	1	1	0	0	0	0	6	1	1	0	0	0	0	0	1	0	2	1	1	1	1	0	0	0	0	0	0	0
549	2	1	3	1	2	0	1	1	1	1	1	1	1	0	0	0	0	6	1	1	1	1	1	0	0	1	0	2	0	0	0	0	0	0	0	1	0	0	0
550	1	1	3	1	1	0	0	1	1	1	1	1	1	0	0	0	0	6	1	1	1	0	0	0	0	1	0	2	1	1	0	1	0	0	0	0	0	0	0
551	2	1	2	1	1	0	0	0	1	1	1	1	1	0	0	0	0	5	1	1	0	0	1	1	0	1	0	2	0	0	0	0	0	0	0	1	0	0	0
552	2	1	2	1	1	0	0	1	1	1	1	0	1	0	0	0	0	5	1	1	1	0	1	1	0	1	1	2	0	0	0	0	0	0	0	1	0	0	0
553	2	1	2	1	1	0	0	1	1	1	1	1	1	0	0	0	0	6	1	1	1	0	0	1	0	1	0	2	0	0	0	0	0	0	0	1	0	0	0
554	2	1	2	1	1	0	0	1	1	1	1	1	1	0	0	0	0	6	1	1	1	0	1	0	0	1	0	2	0	0	0	0	0	0	0	1	0	0	0
555	1	1	3	1	2	0	0	1	1	1	1	1	1	0	0	0	0	6	1	1	1	1	1	1	1	1	1	2	1	1	1	1	1	1	0	0	0	0	0
556	1	1	3	1	2	0	0	1	1	1	1	1	1	0	0	0	0	6	1	1	0	0	1	1	0	1	1	2	1	1	1	1	0	0	0	0	0	0	0
557	1	1	3	1	2	0	0	1	1	1	0	0	1	0	0	1	0	5	1	1	1	1	1	1	1	1	0	2	1	1	1	1	1	1	0	0	0	0	0
558	2	1	3	1	2	0	0	1	1	1	1	1	1	0	0	0	0	6	1	1	1	1	1	1	0	1	0	2	0	0	0	0	0	0	0	1	1	1	0
559	1	1	3	1	1	0	1	1	1	1	1	1	1	0	0	0	0	6	1	1	0	0	0	0	0	1	1	2	1	0	0	0	0	0	0	0	0	0	0
560	2	1	2	1	2	0	0	1	1	1	1	1	1	0	0	0	1	7	2	1	1	1	1	0	0	1	0	2	0	0	0	0	0	0	0	1	0	0	0
561	2	1	2	1	1	0	0	1	1	1	1	1	1	0	0	0	1	7	2	1	1	1	1	1	0	1	0	2	0	0	0	0	0	0	0	1	0	0	0
562	2	1	2	1	1	0	0	1	1	1	1	1	1	0	0	1	0	7	2	2	0	0	0	0	0	1	0	2	0	0	0	0	0	0	0	0	1	1	0
563	2	1	2	1	1	1	1	0	1	1	1	1	1	0	0	0	0	5	1	2	0	0	0	0	0	1	0	2	0	0	0	0	0	0	0	1	0	0	0
564	1	1	2	1	2	0	0	1	1	1	1	0	1	1	1	1	1	9	2	1	1	0	0	0	0	1	0	2	1	1	1	1	1	0	0	0	0	0	0
565	1	1	2	1	1	0	1	0	1	1	1	1	1	0	0	0	0	5	1	1	1	1	1	1	0	1	1	2	1	1	1	1	1	0	0	0	0	0	0
566	1	1	2	1	2	0	0	0	1	1	1	1	1	0	1	1	1	8	2	1	1	1	1	1	1	1	0	2	1	1	1	1	1	0	0	0	0	0	0
567	1	1	2	1	1	0	0	1	1	1	1	1	1	0	0	0	0	6	1	1	0	0	0	0	0	1	0	2	1	0	0	0	1	0	0	0	0	0	0
568	2	1	2	1	1	0	0	1	1	1	1	1	1	0	0	0	0	6	1	1	1	1	1	0	0	1	0	2	0	0	0	0	0	0	0	1	1	0	0
569	2	1	2	1	1	0	0	1	1	1	1	1	1	0	0	0	0	6	1	1	0	0	0	1	0	1	0	2	0	0	0	0	0	0	0	0	1	0	0
570	2	1	2	1	1	0	0	0	1	1	1	1	1	0	0	0	0	5	1	1	1	1	1	1	0	1	0	2	0	0	0	0	0	0	0	1	0	0	0
571	2	1	2	1	1	1	0	1	1	1	1	1	1	0	0	0	0	6	1	1	0	0	0	0	0	0	0	2	0	0	0	0	0	0	0	0	0	0	0
572	2	1	2	1	2	0	0	1	1	1	1	1	1	0	0	0	0	6	1	1	1	1	1	1	0	1	0	2	0	0	0	0	0	0	0	0	0	0	0
573	2	1	2	3	1	0	0	1	1	0	1	1	1	0	0	0	0	5	1	1	0	0	0	0	0	1	0	2	0	0	0	0	0	0	0	1	1	0	0
574	1	1	2	3	2	1	0	1	1	0	0	1	1	1	1	0	1	7	2	1	1	0	0	0	0	1	0	2	0	1	0	0	0	0	0	0	0	0	0
575	2	1	2	1	1	0	0	1	1	1	1	1	1	0	0	0	0	6	1	1	0	0	0	0	0	1	0	2	0	0	0	0	0	0	0	1	0	0	0
576	1	1	3	1	1	0	0	0	1	1	1	1	1	0	0	0	0	5	1	1	0	0	1	1	0	1	0	2	1	0	0	1	1	0	0	0	0	0	0
577	1	1	3	3	1	0	0	1	1	1	1	1	1	0	0	0	0	6	1	1	1	1	1	1	0	1	1	2	1	1	1	1	1	0	0	0	0	0	0
578	2	1	3	1	2	0	0	1	1	1	1	1	1	0	0	0	0	6	1	1	0	0	1	0	0	1	0	2	0	0	0	0	0	0	0	1	0	0	0
579	2	1	4	3	1	0	0	1	1	1	1	1	1	0	0	0	0	6	1	1	1	0	0	1	1	1	0	2	0	0	0	0	0	0	0	1	0	0	0
580	1	1	4	3	1	0	0	1	1	1	1	1	1	0	0	0	0	6	1	1	1	1	1	1	0	1	1	2	1	1	1	1	1	0	0	0	0	0	0
581	2	1	4	3	2	0	0	1	1	1	1	1	1	0	0	0	1	7	2	2	0	0	0	0	0	1	0	2	0	0	0	0	0	0	0	1	0	0	0
582	2	1	4	1	1	0	0	1	1	1	1	1	1	0	0	0	1	7	2	2	0	0	0	0	0	1	0	2	0	0	0	0	0	0	0	1	0	0	0
583	2	1	4	1	2	0	0	1	1	1	0	0	1	0	1	0	0	5	1	2	0	0	0	0	0	0	0	2	0	0	0	0	0	0	0	0	0	0	0
584	2	1	4	1	1	1	1	1	1	1	1	1	1	0	0	0	0	6	1	1	1	1	1	1	0	1	0	2	0	0	0	0	0	0	0	1	0	1	1
585	2	1	4	1	2	0	0	1	1	0	1	1	1	0	0	0	0	5	1	1	1	0	1	0	0	1	0	2	0	0	0	0	0	0	0	1	1	0	0
586	1	1	4	1	2	0	0	1	1	1	1	1	1	0	0	0	0	6	1	1	1	0	1	1	0	1	1	2	1	1	0	1	1	0	0	0	0	0	0
587	1	1	4	1	1	0	1	1	1	1	1	1	1	0	0	0	0	6	1	1	1	1	1	1	1	1	1	2	1	1	1	1	1	1	0	0	0	0	0
588	1	1	4	1	2	1	1	1	1	1	1	1	1	1	0	0	0	7	2	1	0	0	1	0	0	1	0	2	1	0	0	1	0	0	0	0	0	0	0
589	1	1	4	1	1	0	0	1	1	1	1	1	1	0	0	0	0	6	1	1	1	1	0	0	1	1	1	2	1	0	0	0	0	0	0	0	0	0	0
590	1	1	4	1	1	0	0	1	1	1	1	1	1	0	0	0	0	6	1	1	1	0	1	1	0	1	1	2	0	1	0	1	1	0	0	0	0	0	0
591	1	1	4	1	1	0	0	1	1	0	1	1	1	0	0	0	0	5	1	1	1	1	1	0	0	1	0	2	1	1	1	1	1	0	0	0	0	0	0
592	2	1	4	1	2	0	0	1	1	1	1	1	1	0	0	0	0	6	1	1	1	0	1	1	0	1	0	2	0	0	0	0	0	0	0	1	0	0	0
593	1	1	4	1	1	0	0	1	1	1	1	1	1	0	0	1	1	8	2	1	0	1	0	1	0	1	0	2	1	1	0	1	0	0	0	0	0	0	0
594	1	1	4	1	1	1	1	0	0	1	0	0	1	1	0	1	0	4	1	1	0	0	1	1	1	1	1	2	0	1	0	0	1	0	0	0	0	0	0
595	1	1	4	1	1	1	1	1	1	1	1	1	1	1	1	1	1	10	2	1	1	1	0	0	0	1	0	2	0	1	1	0	0	0	0	0	0	0	0
596	2	1	4	1	1	0	0	1	1	1	1	1	1	0	0	0	0	6	1	1	1	1	1	0	0	1	0	2	0	0	0	0	0	0	0	1	0	0	0
597	2	1	4	1	1	0	0	1	1	1	1	1	1	0	0	0	1	7	2	1	0	0	0	0	0	1	0	2	0	0	0	0	0	0	0	1	0	0	0
598	1	1	4	1	2	0	1	1	1	1	1	1	1	0	0	0	1	7	2	1	0	0	1	1	0	1	0	2	1	1	0	1	0	0	0	0	0	0	0
599	1	1	4	1	1	0	0	1	1	1	1	1	1	0	1	0	1	8	2	1	1	1	1	1	1	1	0	2	1	1	1	1	1	1	0	0	0	0	0
600	1	1	4	1	1	0	1	1	1	1	1	1	1	0	1	0	1	8	2	1	1	1	1	1	0	1	0	2	1	1	1	1	1	0	0	0	0	0	0
601	1	1	4	1	1	0	0	1	1	1	1	1	1	1	1	1	1	10	2	1	1	1	1	0	0	1	0	2	1	1	1	1	1	0	0	0	0	0	0
602	2	1	4	1	1	1	0	1	1	1	1	1	1	0	1	0	1	8	2	1	1	1	1	1	0	1	0	2	0	0	0	0	0	0	0	0	1	1	0
603	1	1	4	1	1	1	0	1	1	1	1	1	1	0	0	0	0	6	1	2	0	0	0	0	0	1	0	2	0	1	1	1	0	0	0	0	0	0	0
604	1	1	4	1	1	0	0	1	1	1	1	1	1	0	0	0	0	6	1	1	1	1	1	1	0	1	0	2	0	1	1	1	1	0	0	0	0	0	0
605	1	1	4	1	2	0	0	1	1	1	1	1	1	0	0	0	0	6	1	1	0	1	0	0	0	1	1	2	0	1	0	0	0	1	0	0	0	0	0
606	1	1	4	1	1	0	0	1	1	1	1	1	1	0	0	0	0	6	1	1	1	1	1	1	0	1	0	2	1	1	1	1	1	0	0	0	0	0	0
607	1	1	4	1	2	0	0	1	1	1	1	1	1	0	0	0	0	6	1	1	1	0	1	1	0	1	1	2	0	1	0	1	1	0	0	0	0	0	0
608	1	1	4	1	1	1	1	1	1	1	1	1	1	0	0	0	0	6	1	1	1	1	1	1	0	1	1	2	1	1	1	1	1	1	0	0	0	0	0
609	2	1	4	1	1	0	0	1	1	1	1	1	1	0	0	0	0	6	1	1	1	1	1	0	0	1	0	2	0	0	0	0	0	0	0	1	0	0	0
610	1	1	4	1	1	0	1	1	0	1	1	1	0	0	0	0	0	4	1	1	0	0	0	0	0	1	1	2	1	1	1	1	1	0	0	0	0	0	0
611	1	1	4	1	2	0	0	1	1	1	1	1	1	0	0	0	0	6	1	1	0	0	1	1	1	1	1	2	1	1	1	1	1	1	0	0	0	0	0
612	1	1	4	1	1	0	0	1	1	1	1	1	1	0	0	0	0	6	1	1	1	1	1	1	0	1	0	2	1	1	1	1	1	0	0	0	0	0	0
613	2	1	4	1	1	0	0	1	1	1	1	1	1	0	0	0	0	6	1	1	1	0	1	1	1	1	0	2	0	0	0	0	0	0	0	1	1	1	1
614	1	1	4	1	1	0	0	1	1	1	1	1	1	0	0	0	0	6	1	1	1	0	1	1	0	1	0	2	1	1	1	1	0	0	0	0	0	0	0
615	1	1	4	1	1	0	0	1	1	1	1	1	1	0	0	0	1	7	2	1	1	0	1	0	0	1	1	2	0	0	0	1	1	0	0	0	0	0	0
616	2	1	4	1	1	0	0	1	1	1	1	1	1	0	0	0	0	6	1	1	1	1	1	1	1	1	0	2	0	0	0	0	0	0	0	1	1	1	0
617	1	1	4	1	1	0	0	1	1	1	1	1	1	0	0	0	0	6	1	1	0	1	0	1	0	1	0	2	1	1	1	1	1	0	0	0	0	0	0
618	1	1	4	1	1	0	0	1	1	1	1	1	1	0	0	0	0	6	1	1	0	1	0	1	0	1	0	2	1	1	1	0	1	0	0	0	0	0	0
619	1	1	4	1	2	0	0	1	1	1	1	1	1	0	0	0	0	6	1	1	1	1	1	1	1	1	0	2	1	1	1	1	1	1	1	0	0	0	0
620	2	1	4	1	1	0	0	1	1	1	1	1	1	0	0	0	0	6	1	1	1	0	1	1	0	1	0	2	0	0	0	0	0	0	0	1	1	1	0
621	1	1	4	1	1	0	0	1	1	0	1	1	1	0	0	0	0	5	1	1	0	0	1	1	0	1	1	2	1	0	0	0	0	0	0	0	0	0	0
622	2	1	4	1	1	0	0	1	1	1	1	1	1	0	0	0	0	6	1	1	1	0	1	1	0	1	0	2	0	0	0	0	0	0	0	1	0	0	0
623	1	1	4	1	1	0	0	1	1	1	1	1	1	0	0	0	0	6	1	1	1	0	1	1	1	1	0	2	1	1	0	1	1	0	1	0	0	0	0
624	1	1	4	1	1	0	0	1	1	1	1	1	1	0	0	0	0	6	1	1	1	0	0	1	0	1	0	2	1	1	0	1	1	0	0	0	0	0	0
625	1	1	4	1	1	0	0	0	1	1	1	0	1	0	1	0	1	6	1	1	1	1	1	1	1	1	1	2	1	1	1	1	1	1	1	0	0	0	0
626	1	1	4	1	1	0	1	1	1	1	1	1	1	0	0	1	1	8	2	2	0	0	0	0	0	1	0	2	1	1	1	1	1	1	0	0	0	0	0
627	2	1	4	1	1	0	0	1	1	1	1	1	1	0	0	0	0	6	1	1	1	1	1	1	1	1	0	2	0	0	0	0	0	0	0	1	1	1	0
628	1	1	4	1	2	0	0	1	1	1	1	1	1	0	0	0	0	6	1	1	0	0	1	1	0	1	1	2	1	0	0	1	1	0	0	0	0	0	0
629	1	1	4	1	2	0	0	1	1	1	1	1	1	0	0	0	0	6	1	1	1	1	1	1	1	1	0	2	1	1	1	1	1	1	0	0	0	0	0
630	1	1	4	3	2	0	0	1	1	1	1	1	1	0	0	0	0	6	1	1	1	1	1	1	0	1	0	2	1	1	1	1	1	1	0	0	0	0	0
631	2	1	4	3	1	0	0	1	1	1	1	1	1	0	0	0	0	6	1	1	1	1	1	1	1	1	0	2	0	0	0	0	0	0	0	1	0	0	0
632	1	1	4	3	2	0	0	1	1	1	0	0	1	0	0	0	0	4	1	1	1	1	1	1	0	1	0	2	1	1	1	1	1	0	0	0	0	0	0
633	1	1	4	3	1	0	0	1	1	1	1	1	1	0	0	0	0	6	1	2	0	0	0	0	0	1	0	2	1	1	1	1	1	0	0	0	0	0	0
634	1	1	4	3	1	0	0	1	1	1	1	1	1	0	0	0	0	6	1	2	0	0	0	0	0	1	0	2	1	1	1	1	1	0	0	0	0	0	0
635	2	1	4	3	2	0	0	1	1	1	1	0	1	0	0	0	0	5	1	1	0	0	0	0	0	1	0	2	0	0	0	0	0	0	0	1	0	0	0
636	2	1	4	3	2	0	0	1	1	1	1	1	1	0	0	0	0	6	1	1	1	1	1	0	0	1	0	2	0	0	0	0	0	0	0	1	0	0	0
637	2	1	4	3	1	0	0	1	1	1	1	1	1	0	0	0	1	7	2	1	1	0	1	1	0	1	0	2	0	0	0	0	0	0	0	1	0	0	0
638	1	1	4	3	2	0	0	1	1	1	1	0	1	0	0	0	0	5	1	1	1	0	1	1	0	1	0	2	1	1	1	1	1	1	0	0	0	0	0
639	2	1	4	3	1	0	0	1	1	1	1	1	1	0	0	0	0	6	1	1	1	0	1	0	0	1	0	2	0	0	0	0	0	0	0	1	0	0	0
640	2	1	4	3	2	0	0	1	1	1	1	1	1	0	0	0	0	6	1	2	0	0	0	0	0	1	0	2	0	0	0	0	0	0	0	1	1	1	1
641	2	1	4	3	1	0	0	1	1	1	1	1	1	0	0	1	0	7	2	2	0	0	0	0	0	0	0	2	0	0	0	0	0	0	0	1	1	1	0
642	2	1	4	3	1	0	0	1	1	1	1	1	1	0	0	0	0	6	1	1	1	1	1	0	0	1	0	2	0	0	0	0	0	0	0	1	0	0	0
643	2	1	4	3	1	0	0	1	1	1	1	1	1	0	0	0	0	6	1	1	0	0	1	0	0	1	0	2	0	0	0	0	0	0	0	0	1	1	0
644	1	1	4	3	2	1	1	1	1	1	1	1	1	0	0	0	0	6	1	1	1	1	1	1	0	1	0	2	1	1	1	1	1	0	0	0	0	0	0
645	2	1	4	3	1	0	0	1	1	1	1	1	1	0	0	0	0	6	1	1	1	1	1	0	0	1	0	2	0	0	0	0	0	0	0	1	0	0	0
646	2	1	3	3	1	0	0	1	1	1	1	0	1	0	0	0	0	5	1	1	1	0	1	0	0	1	0	2	0	0	0	0	0	0	0	1	0	0	0
647	2	1	3	3	1	0	0	1	1	1	1	1	1	0	0	0	0	6	1	1	1	0	1	0	0	1	0	2	0	0	0	0	0	0	0	1	1	0	0
648	1	1	3	3	2	0	0	1	1	1	1	1	1	0	0	0	0	6	1	1	1	1	1	1	1	1	0	2	1	1	1	1	1	1	0	0	0	0	0
649	1	1	3	3	1	0	0	1	1	1	1	1	1	0	0	0	0	6	1	1	1	0	1	1	0	1	1	2	1	1	1	1	1	0	0	0	0	0	0
650	1	1	3	3	1	0	0	1	1	0	1	1	1	0	0	0	0	5	1	1	0	0	0	0	0	1	1	2	1	1	1	1	1	0	0	0	0	0	0
651	1	1	3	3	2	0	0	1	1	1	1	1	1	0	0	0	0	6	1	2	0	0	0	0	0	1	0	2	0	0	0	0	0	0	1	0	0	0	0
652	1	1	3	3	1	0	0	1	1	1	1	1	1	0	0	0	0	6	1	2	0	0	0	0	0	1	1	2	1	1	1	1	1	0	0	0	0	0	0
653	2	1	3	3	2	1	0	1	1	1	1	1	1	0	0	0	0	6	1	1	1	0	1	1	0	1	0	2	0	0	0	0	0	0	0	1	0	0	0
654	1	1	3	1	1	0	0	1	1	1	1	1	1	0	0	0	0	6	1	1	0	0	0	0	0	1	0	2	1	1	1	1	0	0	0	0	0	0	0
655	1	1	3	1	1	0	0	1	1	1	1	1	1	0	0	0	0	6	1	1	0	0	1	1	0	1	0	2	1	1	1	1	1	0	0	0	0	0	0
656	1	1	3	1	1	0	1	1	1	0	1	1	1	0	0	0	0	5	1	2	0	0	0	0	0	1	1	2	1	0	1	1	0	0	0	0	0	0	0
657	1	1	2	1	1	0	0	1	1	1	1	1	1	0	0	0	0	6	1	2	0	0	0	0	0	1	1	2	1	1	1	1	1	0	0	0	0	0	0
658	2	1	2	1	2	0	0	1	1	1	1	1	1	0	0	1	1	8	2	1	0	0	0	0	0	1	0	2	0	0	0	0	0	0	0	1	0	0	0
659	2	1	2	1	1	0	0	1	1	1	1	1	1	0	0	0	0	6	1	1	0	1	1	1	0	1	0	2	0	0	0	0	0	0	0	1	0	0	0
660	1	1	2	1	2	0	0	1	1	1	1	1	1	0	0	0	0	6	1	1	1	0	1	1	0	1	1	2	0	1	0	1	1	0	0	0	0	0	0
661	1	1	2	1	2	0	0	0	1	1	1	1	1	0	0	0	0	5	1	2	0	0	0	0	0	1	0	2	1	0	0	1	1	0	0	0	0	0	0
662	1	1	2	1	1	0	0	1	1	1	1	1	1	0	0	0	0	6	1	1	1	1	1	1	1	1	0	2	1	1	1	1	1	1	0	0	0	0	0
663	2	1	2	1	1	1	1	1	1	1	1	1	1	0	0	0	0	6	1	1	1	1	1	1	1	1	0	2	0	0	0	0	0	0	0	0	0	0	0
664	1	1	2	1	1	0	0	1	1	1	1	0	1	0	0	0	0	5	1	1	1	1	1	1	1	1	0	2	1	1	1	1	1	1	0	0	0	0	0
665	1	1	2	2	1	0	0	1	1	1	1	1	1	0	0	0	0	6	1	1	1	1	1	1	1	1	0	2	1	1	1	1	1	1	0	0	0	0	0
666	2	1	2	3	1	0	0	1	1	1	1	1	1	0	0	0	0	6	1	1	1	1	1	1	0	1	0	2	0	0	0	0	0	0	0	1	1	0	1
667	1	1	2	1	2	0	0	1	1	1	1	1	1	0	0	0	0	6	1	1	0	0	0	0	0	1	0	2	0	0	0	0	1	0	0	0	0	0	0
668	1	1	3	1	1	0	0	1	1	1	1	1	1	0	0	0	0	6	1	1	1	1	1	1	1	1	1	2	1	1	1	1	1	0	0	0	0	0	0
669	2	2	1	2	1	0	0	1	1	1	1	1	1	0	0	0	1	7	2	2	0	0	0	0	0	1	0	2	0	0	0	0	0	0	0	0	0	0	0
670	2	2	1	2	1	1	1	1	1	1	1	1	1	0	0	0	0	6	1	2	0	0	0	0	0	1	0	2	0	0	0	0	0	0	0	1	0	0	0
671	1	2	1	2	1	0	1	1	1	0	1	1	1	0	1	0	1	7	2	1	0	0	0	0	0	1	1	2	0	1	0	0	0	0	0	0	0	0	0
672	1	2	1	2	1	0	0	1	1	1	1	0	1	0	0	1	0	6	1	1	1	0	1	0	0	1	1	2	1	1	0	1	0	0	0	0	0	0	0
673	2	2	1	2	1	0	0	1	1	1	1	1	1	0	0	0	0	6	1	2	0	0	0	0	0	1	0	2	0	0	0	0	0	0	0	1	0	0	0
674	2	2	1	2	1	0	0	1	1	1	1	0	1	0	0	0	0	5	1	2	0	0	0	0	0	1	0	2	0	0	0	0	0	0	0	1	0	1	0
675	2	2	1	2	1	0	0	1	1	1	1	1	1	0	0	0	0	6	1	2	0	0	0	0	0	1	0	2	0	0	0	0	0	0	0	1	0	0	0
676	2	2	1	2	1	0	0	1	1	1	0	1	1	0	0	0	0	5	1	1	0	0	0	0	0	1	0	2	0	0	0	0	0	0	0	1	1	0	0
677	1	2	1	3	1	0	0	1	1	1	1	1	1	1	0	1	0	8	2	2	0	0	0	0	0	1	0	2	0	1	1	1	0	0	0	0	0	0	0
678	2	2	1	2	1	0	0	1	1	1	1	1	1	0	0	0	0	6	1	2	0	0	0	0	0	1	0	2	0	0	0	0	0	0	0	1	0	1	0
679	2	2	1	2	1	0	0	1	1	1	1	0	1	0	0	0	0	5	1	1	0	0	0	0	0	1	0	2	0	0	0	0	0	0	0	1	0	0	1
680	2	2	1	2	1	1	1	1	1	1	1	1	1	0	0	0	0	6	1	2	0	0	0	0	0	1	0	2	0	0	0	0	0	0	0	1	0	0	0
681	2	2	1	2	2	0	0	1	1	1	1	1	1	0	0	0	0	6	1	1	0	0	1	0	0	1	0	2	0	0	0	0	0	0	0	1	1	1	0
682	2	2	1	2	1	0	0	1	1	1	1	1	1	0	0	1	0	7	2	1	0	0	0	0	0	1	0	2	0	0	0	0	0	0	0	1	0	0	0
683	1	2	1	2	1	0	0	1	1	1	1	1	1	0	0	0	0	6	1	1	1	1	1	0	0	1	0	2	1	1	1	1	0	0	0	0	0	0	0
684	2	2	1	2	1	0	0	1	1	1	1	1	1	0	0	0	0	6	1	2	0	0	0	0	0	1	0	2	0	0	0	0	0	0	0	0	1	1	0
685	1	2	1	2	1	0	0	1	1	1	1	1	1	0	0	1	0	7	2	2	0	0	0	0	0	1	0	2	1	0	0	1	1	0	0	0	0	0	0
686	2	2	1	2	1	0	0	1	1	1	1	1	1	0	0	0	0	6	1	1	0	0	0	0	0	1	0	2	0	0	0	0	0	0	0	1	0	0	0
687	1	2	1	2	1	0	0	1	1	1	1	1	1	0	0	0	0	6	1	1	1	0	1	1	0	1	1	2	0	1	1	1	0	0	0	0	0	0	0
688	1	2	1	2	1	0	0	1	1	1	1	1	1	0	0	0	0	6	1	1	1	0	1	1	0	1	1	2	1	1	1	1	1	0	0	0	0	0	0
689	1	2	1	2	1	0	0	1	1	1	1	1	1	0	0	0	0	6	1	1	1	1	1	1	1	1	1	2	1	1	1	1	1	1	0	0	0	0	0
690	1	2	1	2	1	0	1	0	1	1	1	1	1	0	0	0	0	5	1	1	0	0	1	0	0	1	1	2	1	0	0	0	1	0	0	0	0	0	0
691	1	2	1	2	1	0	0	1	1	1	1	1	1	0	0	1	0	7	2	2	0	0	0	0	0	1	0	2	1	1	1	1	1	0	0	0	0	0	0
692	1	2	1	2	1	0	0	1	1	1	1	0	1	0	0	1	0	6	1	1	1	0	0	1	0	1	0	2	0	1	1	1	1	0	0	0	0	0	0
693	1	2	1	2	1	0	0	0	1	1	1	1	1	0	0	0	0	5	1	1	1	0	1	1	0	1	0	2	0	1	1	1	1	0	0	0	0	0	0
694	1	2	1	2	1	1	0	1	1	1	1	1	1	0	0	0	0	6	1	2	0	0	0	0	0	1	0	2	1	1	1	1	0	0	0	0	0	0	0
695	1	2	1	2	1	0	0	1	1	0	1	1	1	0	0	0	0	5	1	2	0	0	0	0	0	1	1	2	1	1	1	1	1	0	0	0	0	0	0
696	1	2	1	2	1	0	0	1	1	1	1	1	1	0	0	0	0	6	1	1	1	1	1	0	0	1	1	2	1	1	1	1	1	0	0	0	0	0	0
697	2	2	1	2	1	0	0	1	1	1	1	1	1	0	0	0	0	6	1	2	0	0	0	0	0	1	0	2	0	0	0	0	0	0	0	1	0	0	0
698	1	2	1	2	1	0	0	1	1	1	1	1	1	0	0	0	0	6	1	1	0	0	0	0	0	1	1	2	1	0	0	0	0	0	0	0	0	0	0
699	2	2	1	2	1	0	0	1	1	1	1	1	1	0	0	0	0	6	1	1	1	1	1	0	0	1	0	2	0	0	0	0	0	0	0	1	1	1	1
700	2	2	1	2	1	0	0	1	1	1	0	1	1	0	0	0	1	6	1	1	0	0	0	0	0	0	0	2	0	0	0	0	0	0	0	0	1	0	0
701	2	2	1	2	1	0	0	1	1	1	1	1	1	0	0	1	0	7	2	1	1	0	0	0	0	1	0	2	0	0	0	0	0	0	0	1	0	0	0
702	2	2	1	2	1	0	1	0	1	1	1	1	1	0	0	0	0	5	1	2	0	0	0	0	0	1	0	2	0	0	0	0	0	0	0	1	1	0	0
703	1	2	1	2	1	0	0	1	1	1	1	1	1	0	0	0	0	6	1	1	0	0	0	0	0	1	0	2	0	1	0	0	0	0	0	0	0	0	0
704	2	2	1	3	1	0	0	1	1	1	1	1	1	0	0	0	0	6	1	1	0	0	0	0	0	1	0	2	0	0	0	0	0	0	0	1	0	0	0
705	2	2	1	2	1	0	0	1	1	1	1	1	1	0	0	0	0	6	1	1	0	1	1	0	0	1	0	2	0	0	0	0	0	0	0	1	1	0	0
706	1	2	1	3	1	0	1	1	1	1	1	1	1	0	0	0	0	6	1	1	1	0	1	0	0	1	1	2	1	1	1	1	0	0	0	0	0	0	0
707	1	2	1	2	1	0	0	1	1	1	1	1	1	0	0	0	0	6	1	1	1	0	1	1	0	1	1	2	1	0	0	0	1	0	0	0	0	0	0
708	1	2	1	2	1	0	0	1	1	1	1	1	1	0	0	0	0	6	1	2	0	0	0	0	0	1	1	2	1	1	1	1	0	0	0	0	0	0	0
709	1	2	1	2	1	0	0	1	1	1	1	1	1	0	0	0	0	6	1	2	0	0	0	0	0	1	0	2	0	0	1	1	1	0	0	0	0	0	0
710	1	2	1	2	1	0	0	1	1	1	1	1	1	0	0	0	0	6	1	1	0	0	0	0	1	1	1	2	1	0	0	0	0	1	0	0	0	0	0
711	1	2	1	2	1	0	0	1	1	1	1	1	1	1	0	1	0	8	2	1	1	1	1	0	0	1	1	2	1	1	0	1	0	0	0	0	0	0	0
712	1	2	1	2	1	0	0	1	1	1	1	0	1	0	0	0	1	6	1	1	0	0	1	1	0	1	1	2	1	0	0	0	0	0	0	0	0	0	0
713	1	2	1	2	2	0	0	1	1	1	1	1	1	1	0	1	0	8	2	1	1	1	1	0	0	1	0	2	1	0	0	0	0	0	0	0	0	0	0
714	1	2	1	2	1	0	0	1	1	1	1	1	1	0	0	0	0	6	1	2	0	0	0	0	0	1	0	2	0	0	1	1	1	0	0	0	0	0	0
715	2	2	1	2	1	0	0	1	1	1	1	0	1	0	0	0	0	5	1	1	0	1	0	0	0	1	0	2	0	0	0	0	0	0	0	1	1	0	0
716	2	2	1	2	1	0	0	1	1	1	1	1	1	1	0	0	0	7	2	2	0	0	0	0	0	1	0	2	0	0	0	0	0	0	0	1	0	0	0
717	1	2	1	2	1	0	0	1	1	1	1	1	1	0	0	0	0	6	1	2	0	0	0	0	0	1	1	2	1	1	1	1	0	0	0	0	0	0	0
718	2	2	1	3	1	0	1	1	1	1	1	1	1	0	0	0	0	6	1	1	1	1	0	0	0	1	0	2	0	0	0	0	0	0	0	1	0	0	1
719	2	2	1	2	1	0	0	1	1	1	1	1	1	0	0	0	0	6	1	1	1	0	1	0	0	1	0	2	0	0	0	0	0	0	0	1	1	1	1
720	1	2	1	2	1	0	0	1	1	1	1	1	1	0	0	0	0	6	1	1	1	0	1	0	0	1	1	2	0	1	0	1	1	0	0	0	0	0	0
721	1	2	1	2	1	0	0	1	1	1	1	0	1	0	0	0	0	5	1	1	0	0	0	0	0	0	0	2	1	0	0	0	0	0	0	0	0	0	0
722	1	2	3	1	1	0	0	1	1	1	1	1	1	0	0	0	0	6	1	1	1	1	1	1	1	1	1	2	1	1	1	1	1	1	0	0	0	0	0
723	1	2	3	1	1	0	0	1	1	1	1	1	1	0	0	0	0	6	1	1	1	0	1	1	0	1	1	2	1	1	0	0	0	0	0	0	0	0	0
724	2	2	3	3	1	0	0	1	1	1	1	1	1	0	0	0	0	6	1	2	0	0	0	0	0	1	1	2	0	0	0	0	0	0	0	0	1	1	0
725	2	2	3	3	1	0	0	1	1	1	1	1	1	0	0	0	0	6	1	1	1	1	0	1	1	1	0	2	0	0	0	0	0	0	0	1	1	1	0
726	2	2	3	1	1	0	0	1	1	1	1	1	1	0	0	0	1	7	2	1	1	0	1	0	0	1	0	2	0	0	0	0	0	0	0	1	0	0	0
727	1	2	3	1	1	0	0	1	1	1	1	1	1	1	1	0	1	9	2	1	0	0	0	0	0	1	0	2	1	1	1	1	1	0	0	0	0	0	0
728	2	2	3	1	1	0	0	1	1	1	1	1	1	0	0	1	0	7	2	1	0	0	0	0	0	1	0	2	0	0	0	0	0	0	0	1	0	0	0
729	2	2	3	1	1	0	0	1	1	1	1	1	1	0	0	0	0	6	1	2	0	0	0	0	0	1	0	2	0	0	0	0	0	0	0	1	1	0	1
730	2	2	3	3	2	0	0	1	1	1	0	1	1	0	0	0	1	6	1	1	0	1	0	0	0	0	0	2	0	0	0	0	0	0	0	1	0	0	0
731	2	2	3	1	1	0	0	1	1	1	1	1	1	0	0	0	0	6	1	1	1	1	1	1	0	1	0	2	0	0	0	0	0	0	0	0	1	0	1
732	2	2	3	1	1	0	0	1	1	1	1	1	1	0	0	1	0	7	2	1	1	1	1	0	0	1	0	2	0	0	0	0	0	0	0	1	1	1	0
733	1	2	3	1	1	0	0	1	1	1	1	1	1	0	0	0	0	6	1	1	1	0	1	1	0	1	1	2	1	1	0	1	1	0	0	0	0	0	0
734	1	2	3	1	1	1	1	1	1	1	1	1	1	0	0	0	0	6	1	2	0	0	0	0	0	1	0	2	0	0	0	0	0	1	0	0	0	0	0
735	2	2	3	1	1	0	0	1	1	1	1	1	1	0	0	0	0	6	1	1	0	0	0	0	0	1	1	2	0	0	0	0	0	0	0	1	1	0	1
736	2	2	3	1	1	0	0	1	1	1	1	1	1	0	0	0	0	6	1	1	0	0	0	0	0	1	0	2	0	0	0	0	0	0	0	1	0	0	0
737	2	2	3	1	1	0	0	1	1	1	1	1	1	0	0	0	0	6	1	1	1	0	1	0	0	1	0	2	0	0	0	0	0	0	0	1	0	0	1
738	1	2	3	3	1	0	1	1	1	1	1	1	1	0	0	0	1	7	2	2	0	0	0	0	0	1	0	2	1	0	0	0	0	1	0	0	0	0	0
739	2	2	3	1	1	0	0	1	1	1	1	1	1	0	0	0	0	6	1	2	0	0	0	0	0	1	0	2	0	0	0	0	0	0	0	1	1	1	0
740	1	2	3	1	1	0	1	1	1	1	1	0	1	0	0	0	0	5	1	1	0	1	0	0	0	1	0	2	1	1	0	0	0	0	0	0	0	0	0
741	2	2	3	1	1	0	0	1	1	1	1	1	1	0	0	0	0	6	1	1	1	1	1	1	0	1	0	2	0	0	0	0	0	0	0	1	0	0	0
742	1	2	3	1	1	0	0	1	1	1	1	1	1	0	0	0	0	6	1	1	0	0	0	0	0	1	1	2	1	1	1	1	1	1	0	0	0	0	0
743	1	2	3	1	1	0	0	1	1	1	1	1	1	0	0	0	0	6	1	1	1	1	1	1	0	1	0	2	0	1	1	1	1	1	0	0	0	0	0
744	1	2	3	1	1	0	0	1	1	1	1	1	1	0	0	1	1	8	2	1	1	0	1	1	0	1	1	2	1	0	0	1	0	0	0	0	0	0	0
745	1	2	3	1	1	0	0	1	1	1	0	0	1	0	0	0	0	4	1	1	1	1	1	1	0	1	0	2	1	1	1	1	1	0	0	0	0	0	0
746	1	2	3	1	1	0	0	1	1	1	1	1	1	0	0	1	1	8	2	1	1	1	1	1	0	1	1	2	1	1	1	1	1	0	0	0	0	0	0
747	1	2	3	1	1	0	0	1	1	1	1	1	1	0	0	0	0	6	1	1	1	0	1	0	0	1	1	2	1	1	0	1	0	0	0	0	0	0	0
748	1	2	3	1	1	0	0	1	1	1	0	0	1	0	0	0	1	5	1	1	0	0	1	1	0	1	1	2	1	1	0	0	0	0	0	0	0	0	0
749	1	2	3	1	1	0	0	1	1	1	0	1	1	0	0	1	0	6	1	1	1	0	1	1	0	1	1	2	1	1	0	1	1	0	0	0	0	0	0
750	2	2	3	1	1	0	0	1	1	1	1	1	1	0	0	1	0	7	2	1	0	0	0	1	1	1	0	2	0	0	0	0	0	0	0	1	1	0	0
751	2	2	3	1	1	0	0	1	1	1	1	1	1	0	0	0	0	6	1	1	1	1	1	1	1	1	0	2	0	0	0	0	0	0	0	0	0	0	0
752	2	2	3	1	1	0	0	1	1	1	1	1	1	0	0	1	1	8	2	1	1	1	1	1	0	1	0	2	0	0	0	0	0	0	0	1	1	0	0
753	1	2	3	1	1	0	0	1	1	1	1	1	1	0	0	0	0	6	1	1	1	0	1	0	0	1	1	2	1	1	0	1	0	0	0	0	0	0	0
754	2	2	3	1	1	0	0	1	1	1	1	1	1	0	0	0	0	6	1	1	1	0	0	0	0	1	0	2	0	0	0	0	0	0	0	0	1	1	0
755	2	2	3	1	1	0	0	1	1	1	1	1	1	0	0	0	0	6	1	1	1	0	1	1	1	1	0	2	0	0	0	0	0	0	0	0	1	0	0
756	2	2	3	1	1	0	0	1	1	1	1	1	1	0	0	0	0	6	1	1	1	1	1	1	1	1	0	2	0	0	0	0	0	0	0	1	0	0	0
757	1	2	3	1	1	0	0	1	1	1	1	1	1	0	0	1	1	8	2	1	0	1	0	1	0	0	1	2	0	0	0	1	0	0	0	0	0	0	0
758	2	2	3	1	1	0	0	1	1	1	1	1	1	0	0	1	0	7	2	1	1	1	1	1	1	1	0	2	0	0	0	0	0	0	0	1	1	1	0
759	2	2	3	1	1	0	0	1	1	1	0	1	1	0	0	1	1	7	2	2	0	0	0	0	0	1	0	2	0	0	0	0	0	0	0	0	0	0	0
760	1	2	3	1	1	0	0	1	1	1	1	1	1	1	0	1	0	8	2	1	1	1	1	1	0	1	1	2	0	1	0	1	1	0	0	0	0	0	0
761	2	2	3	1	1	0	0	1	1	1	1	1	1	0	0	0	0	6	1	1	1	0	0	0	0	0	0	2	0	0	0	0	0	0	0	1	0	0	0
762	2	2	3	1	1	0	0	1	1	1	1	1	1	0	0	0	0	6	1	1	1	0	1	1	0	1	0	2	0	0	0	0	0	0	0	0	1	0	0
763	2	2	3	1	1	0	0	1	1	1	1	1	1	0	0	0	0	6	1	1	1	1	1	1	0	1	0	2	0	0	0	0	0	0	0	1	1	0	0
764	1	2	3	1	1	0	0	1	1	1	1	1	1	0	0	0	0	6	1	1	1	0	1	0	0	1	1	2	1	1	0	1	0	0	0	0	0	0	0
765	2	2	3	1	1	0	0	1	1	1	1	1	1	0	0	0	0	6	1	1	1	0	1	0	0	1	1	2	0	0	0	0	0	0	0	1	0	0	0
766	2	2	3	1	1	0	0	1	1	1	1	1	1	0	0	1	0	7	2	2	0	0	0	0	0	1	0	2	0	0	0	0	0	0	0	1	0	0	1
767	2	2	3	1	1	0	0	1	1	1	1	1	1	0	0	0	0	6	1	1	1	0	1	0	0	1	1	2	0	0	0	0	0	0	0	0	1	0	0
768	2	2	3	1	1	0	0	1	1	1	1	1	1	0	0	0	0	6	1	1	1	0	0	1	0	1	0	2	0	0	0	0	0	0	0	1	0	0	0
769	1	2	3	1	1	0	0	1	1	1	1	1	1	0	0	1	0	7	2	1	0	0	0	1	0	1	0	2	1	0	0	0	0	0	0	0	0	0	0
770	2	2	3	1	1	0	0	1	1	1	0	0	1	0	0	1	1	6	1	2	0	0	0	0	0	1	0	2	0	0	0	0	0	0	0	1	0	0	1
771	2	2	3	1	1	0	0	1	1	1	1	1	1	0	0	0	0	6	1	2	0	0	0	0	0	1	0	2	0	0	0	0	0	0	0	0	0	0	0
772	1	2	3	1	1	0	0	1	1	1	0	1	1	1	1	0	0	7	2	1	1	1	0	0	0	1	1	2	0	0	1	1	1	0	0	0	0	0	0
773	2	2	3	1	1	0	0	1	1	1	1	1	1	0	0	0	0	6	1	1	0	0	0	0	0	1	0	2	0	0	0	0	0	0	0	0	0	0	0
774	2	2	3	1	1	0	0	1	1	1	1	1	1	0	0	0	1	7	2	1	0	0	0	0	0	1	0	2	0	0	0	0	0	0	0	1	0	0	0
775	1	2	3	1	1	0	0	1	1	1	1	1	1	0	0	0	0	6	1	1	1	0	0	1	1	1	1	2	1	1	0	0	1	1	0	0	0	0	0
776	1	2	3	1	1	0	0	1	1	1	1	1	1	0	0	0	0	6	1	1	1	0	1	0	0	1	1	2	1	1	0	0	0	0	0	0	0	0	0
777	1	2	3	1	1	0	0	1	1	1	1	1	1	0	0	0	0	6	1	1	0	0	1	1	0	1	1	2	1	1	1	1	0	0	0	0	0	0	0
778	1	2	3	1	1	0	0	1	1	1	0	0	1	1	1	0	0	6	1	1	1	0	1	1	0	1	0	2	0	1	0	1	1	0	0	0	0	0	0
779	2	2	3	1	1	0	0	1	1	1	1	1	1	0	0	0	0	6	1	2	0	0	0	0	0	1	0	2	0	0	0	0	0	0	0	1	0	0	0
780	1	2	3	1	1	0	0	1	1	1	1	1	1	0	0	1	0	7	2	1	0	0	0	0	0	1	1	2	1	1	0	0	0	0	0	0	0	0	0
781	2	2	3	1	1	0	0	1	1	1	1	1	1	0	0	1	0	7	2	1	1	0	0	0	0	1	0	2	0	0	0	0	0	0	0	1	0	0	0
782	1	2	3	1	1	0	0	1	1	1	1	1	1	0	0	1	1	8	2	1	0	1	1	0	0	1	1	2	1	1	1	1	0	0	0	0	0	0	0
783	1	2	3	1	1	0	0	1	1	1	1	1	1	0	0	0	0	6	1	2	0	0	0	0	0	1	1	2	1	1	1	1	1	1	0	0	0	0	0
784	2	2	3	1	1	0	0	1	1	1	1	1	1	0	0	1	0	7	2	2	0	0	0	0	0	1	0	2	0	0	0	0	0	0	0	1	1	1	1
785	1	2	4	2	1	1	0	1	1	1	1	1	1	0	0	0	0	6	1	1	1	1	1	1	1	1	1	2	1	1	0	1	1	1	0	0	0	0	0
786	1	2	3	1	1	0	0	1	1	1	1	1	1	0	0	1	0	7	2	1	1	1	1	1	1	1	0	2	0	1	1	1	1	1	0	0	0	0	0
787	2	2	3	1	1	0	0	1	1	1	1	1	1	0	0	0	0	6	1	1	1	1	0	0	0	1	0	2	0	0	0	0	0	0	0	1	1	0	0
788	1	2	3	1	1	0	0	1	1	1	1	1	1	0	0	0	0	6	1	1	1	0	0	1	0	1	1	2	1	1	0	1	1	0	0	0	0	0	0
789	1	2	4	2	1	0	0	1	1	1	1	1	1	0	0	0	0	6	1	1	0	0	0	1	1	1	1	2	1	0	0	1	1	0	0	0	0	0	0
790	2	2	4	2	1	0	0	1	1	1	1	1	1	0	0	0	0	6	1	1	0	0	0	0	0	1	0	2	0	0	0	0	0	0	0	1	1	0	1
791	1	2	3	1	1	0	1	1	1	1	1	1	1	0	0	1	0	7	2	1	0	0	0	0	0	1	0	2	0	1	1	0	0	0	0	0	0	0	0
792	1	2	3	1	1	0	0	1	1	1	1	0	1	0	0	0	0	5	1	1	0	0	1	1	0	1	1	2	1	0	0	0	0	0	0	0	0	0	0
793	2	2	4	2	1	0	1	1	1	1	1	1	1	0	0	0	0	6	1	1	1	1	1	1	1	1	0	2	0	0	0	0	0	0	0	1	1	0	0
794	1	2	3	1	1	0	0	1	1	1	1	1	1	0	0	1	0	7	2	1	1	1	1	1	0	1	0	2	1	1	1	1	1	0	0	0	0	0	0
795	1	2	3	2	1	0	0	1	1	1	1	1	1	0	0	0	0	6	1	1	0	1	1	1	0	1	1	2	1	1	0	1	1	0	0	0	0	0	0
796	1	2	4	2	1	0	0	1	1	1	1	1	1	0	0	1	0	7	2	1	0	0	0	0	0	1	1	2	1	1	0	1	1	0	0	0	0	0	0
797	1	2	3	1	1	0	0	1	1	1	1	1	1	0	0	0	0	6	1	1	1	1	1	1	0	1	0	2	1	1	1	1	1	0	0	0	0	0	0
798	2	2	3	2	1	1	1	1	1	1	1	1	1	0	0	1	0	7	2	2	0	0	0	0	0	1	0	2	0	0	0	0	0	0	0	1	1	1	1
799	1	2	4	2	1	1	1	1	1	1	1	1	1	0	0	1	0	7	2	2	0	0	0	0	0	1	0	2	0	0	0	0	1	0	0	0	0	0	0
800	2	2	4	2	1	1	0	1	1	1	1	1	1	0	0	1	0	7	2	1	1	1	1	1	0	1	0	2	0	0	0	0	0	0	0	1	0	0	0
801	1	2	4	2	2	0	1	1	1	1	1	1	1	0	0	0	0	6	1	1	1	0	1	0	0	1	1	2	1	1	0	0	0	0	1	0	0	0	0
802	2	2	3	2	1	0	1	1	1	1	1	1	1	0	0	0	0	6	1	2	0	0	0	0	0	1	0	2	0	0	0	0	0	0	0	1	1	0	0
803	1	2	3	1	1	0	0	1	1	1	1	1	1	0	0	0	1	7	2	2	0	0	0	0	0	1	1	2	1	1	0	1	0	0	0	0	0	0	0
804	1	2	3	2	1	0	0	1	1	1	1	1	1	0	0	1	0	7	2	1	0	1	1	0	0	1	1	2	1	1	1	1	0	0	0	0	0	0	0
805	2	2	3	2	1	0	0	1	1	1	1	1	1	0	0	0	0	6	1	1	0	0	0	0	0	1	0	2	0	0	0	0	0	0	0	1	1	0	0
806	2	2	3	2	1	0	1	1	1	1	1	1	1	0	0	0	0	6	1	1	1	1	1	0	0	1	0	2	0	0	0	0	0	0	0	1	1	1	0
807	2	2	3	2	1	0	0	1	1	1	1	1	1	0	0	0	0	6	1	1	1	1	1	0	0	1	0	2	0	0	0	0	0	0	0	1	0	0	0
808	1	2	3	2	1	0	0	1	1	1	1	1	1	0	0	0	0	6	1	2	0	0	0	0	0	1	0	2	0	1	1	1	0	1	0	0	0	0	0
809	1	2	3	2	1	0	0	1	1	1	1	1	1	0	0	0	0	6	1	1	0	0	1	0	0	1	1	2	1	1	0	1	1	0	0	0	0	0	0
810	1	2	3	2	1	0	0	1	1	1	1	1	1	0	0	0	0	6	1	1	1	1	1	1	0	1	0	2	0	1	1	1	1	0	0	0	0	0	0
811	2	2	3	2	1	0	0	1	1	1	1	1	1	0	0	0	0	6	1	2	0	0	0	0	0	0	0	2	0	0	0	0	0	0	0	0	1	0	0
812	2	2	3	2	1	1	1	1	1	1	1	1	1	0	0	1	0	7	2	2	0	0	0	0	0	1	0	2	0	0	0	0	0	0	0	1	0	0	0
813	2	2	3	2	1	0	0	1	1	1	1	1	1	0	0	1	0	7	2	1	0	1	0	1	0	1	0	2	0	0	0	0	0	0	0	1	0	0	0
814	1	2	3	2	2	0	1	1	1	1	1	1	1	0	0	0	0	6	1	1	1	1	1	1	0	1	0	2	0	1	1	1	1	0	0	0	0	0	0
815	2	2	3	2	1	0	0	1	1	1	1	1	1	0	0	0	0	6	1	1	1	0	0	0	0	1	0	2	0	0	0	0	0	0	0	1	1	0	1
816	1	2	3	2	1	0	0	1	1	1	1	1	1	0	0	1	0	7	2	1	0	1	0	1	0	1	0	2	0	0	1	0	1	0	0	0	0	0	0
817	1	2	3	1	1	1	1	1	1	1	1	1	1	0	0	1	0	7	2	1	1	1	1	1	0	1	1	2	0	1	1	1	1	0	0	0	0	0	0
818	2	2	3	1	1	0	0	1	1	0	1	1	1	0	0	0	0	5	1	2	0	0	0	0	0	1	0	2	0	0	0	0	0	0	0	1	1	1	1
819	2	2	3	2	1	0	0	1	1	1	1	1	1	0	0	0	0	6	1	1	0	0	0	0	0	1	0	2	0	0	0	0	0	0	0	1	0	0	0
820	1	2	3	1	1	0	0	1	1	1	1	0	1	0	0	1	0	6	1	1	1	1	1	0	0	1	1	2	1	1	1	1	1	0	0	0	0	0	0
821	2	2	3	2	1	0	0	1	1	1	1	1	1	0	0	0	0	6	1	1	0	0	0	0	0	1	0	2	0	0	0	0	0	0	0	1	1	0	1
822	2	2	3	2	1	0	0	1	1	1	1	1	1	0	0	1	0	7	2	1	0	0	1	1	0	1	0	2	0	0	0	0	0	0	0	1	1	0	0
823	2	2	3	2	1	1	0	1	1	1	1	1	1	0	0	1	0	7	2	1	0	1	0	1	0	1	0	2	0	0	0	0	0	0	0	1	1	0	1
824	1	2	3	2	1	1	1	1	0	0	1	1	1	1	0	0	1	6	1	1	0	0	0	0	0	0	1	2	1	1	0	0	0	1	0	0	0	0	0
825	2	2	3	1	1	0	0	1	1	1	1	1	1	0	0	0	0	6	1	1	1	1	1	0	0	1	1	2	0	0	0	0	0	0	0	1	1	0	0
826	1	2	3	1	1	0	0	1	1	1	1	1	1	0	0	1	0	7	2	2	0	0	0	0	0	1	0	2	1	1	0	0	0	0	0	0	0	0	0
827	2	2	4	2	1	1	1	1	1	1	1	1	1	0	0	0	0	6	1	1	1	1	1	1	0	1	1	2	0	0	0	0	0	0	0	0	0	0	0
828	2	2	3	1	1	0	0	1	1	1	1	1	1	0	0	0	0	6	1	1	0	0	0	1	0	1	0	2	0	0	0	0	0	0	0	1	1	1	0
829	2	2	3	3	1	0	0	1	1	1	1	1	1	1	0	1	1	9	2	1	1	0	0	0	0	1	1	2	0	0	0	0	0	0	0	1	0	0	0
830	2	2	3	2	1	0	0	1	1	1	1	1	1	0	0	0	1	7	2	1	1	0	0	0	0	1	0	2	0	0	0	0	0	0	0	1	0	0	0
831	1	2	4	2	1	0	1	1	1	1	1	1	1	0	0	1	1	8	2	1	0	0	0	1	0	1	1	2	1	1	1	1	1	1	0	0	0	0	0
832	1	2	3	2	2	0	0	1	1	1	1	1	1	0	0	0	1	7	2	1	1	1	1	1	0	1	1	2	1	1	0	1	0	0	0	0	0	0	0
833	1	2	3	2	1	0	0	1	1	1	1	1	1	0	0	0	0	6	1	1	0	0	1	0	0	1	1	2	1	1	1	1	1	0	0	0	0	0	0
834	2	2	3	2	1	0	0	1	1	1	1	1	1	0	0	0	0	6	1	1	1	1	1	1	0	1	0	2	0	0	0	0	0	0	0	1	0	1	0
835	1	2	3	2	1	0	0	1	1	1	1	1	1	0	0	0	0	6	1	1	1	0	1	1	0	1	0	2	0	1	1	1	0	0	0	0	0	0	0
836	2	2	3	2	1	1	0	1	1	1	1	1	1	0	0	0	0	6	1	1	1	1	1	1	0	1	0	2	0	0	0	0	0	0	0	1	0	0	0
837	1	2	1	1	1	0	0	1	1	1	0	1	1	0	0	0	0	5	1	1	1	0	1	1	1	1	1	2	1	0	0	1	1	0	0	0	0	0	0
838	1	2	1	1	1	0	1	0	1	1	1	1	1	0	0	1	0	6	1	2	0	0	0	0	0	1	1	2	0	0	0	0	1	0	0	0	0	0	0
839	1	2	1	1	1	0	0	1	1	1	1	1	1	0	0	0	0	6	1	1	0	0	0	0	0	1	0	2	0	1	1	0	1	0	0	0	0	0	0
840	1	2	2	3	1	0	0	1	1	1	1	1	1	0	0	1	0	7	2	1	0	0	0	1	0	1	0	2	1	0	0	1	1	0	0	0	0	0	0
841	2	2	2	3	1	0	1	1	1	1	1	1	1	0	0	0	0	6	1	1	0	0	0	0	0	1	0	2	0	0	0	0	0	0	0	0	0	1	0
842	2	2	1	1	1	0	0	1	1	1	1	1	1	0	0	0	0	6	1	1	1	0	1	1	0	1	1	2	0	0	0	0	0	0	0	1	1	1	1
843	1	2	2	3	1	0	0	1	1	1	1	1	1	0	0	1	1	8	2	2	0	0	0	0	0	1	1	2	1	1	1	1	0	0	0	0	0	0	0
844	1	2	2	3	2	0	0	1	1	1	1	1	1	0	0	0	0	6	1	1	1	0	1	0	0	1	1	2	1	1	0	1	1	0	0	0	0	0	0
845	1	2	1	1	1	0	0	1	1	1	1	1	1	0	0	0	0	6	1	1	1	0	1	0	0	1	0	2	1	1	0	1	0	0	0	0	0	0	0
846	1	2	1	1	1	0	0	1	1	1	1	1	1	0	0	0	0	6	1	1	1	1	1	0	0	1	0	2	1	1	1	1	1	0	0	0	0	0	0
847	1	2	1	1	1	1	1	1	1	1	1	1	1	0	0	0	0	6	1	1	1	1	1	1	0	1	1	2	1	1	0	0	1	0	0	0	0	0	0
848	1	2	1	1	1	0	0	1	1	1	1	0	1	0	0	0	0	5	1	2	0	0	0	0	0	1	1	2	0	1	0	1	1	1	0	0	0	0	0
849	1	2	1	1	1	0	0	1	1	1	1	1	1	0	0	0	0	6	1	1	1	0	1	0	1	1	1	2	1	1	1	1	1	0	0	0	0	0	0
850	2	2	1	1	1	0	0	1	1	1	1	0	1	0	0	1	0	6	1	1	0	0	1	0	0	1	0	2	0	0	0	0	0	0	0	1	0	0	0
851	1	2	2	3	1	0	0	1	1	1	1	0	1	1	0	1	0	7	2	1	1	1	1	1	1	1	0	2	1	1	1	1	1	1	0	0	0	0	0
852	1	2	1	1	1	0	1	0	1	1	1	1	1	0	0	0	0	5	1	1	0	1	0	0	0	0	0	2	0	0	0	1	0	0	0	0	0	0	0
853	1	2	2	3	1	0	0	1	1	1	1	1	1	0	0	0	0	6	1	1	1	1	1	1	1	1	1	2	0	1	1	1	1	1	0	0	0	0	0
854	1	2	1	1	1	0	0	1	1	1	1	1	1	0	0	0	0	6	1	1	0	0	0	1	0	1	0	2	1	0	0	1	1	0	0	0	0	0	0
855	2	2	2	3	1	0	0	0	1	0	1	1	1	0	0	0	0	4	1	1	1	1	0	0	0	1	0	2	0	0	0	0	0	0	0	1	1	1	0
856	1	2	2	3	2	0	0	1	1	1	1	0	1	0	0	0	0	5	1	1	1	1	1	1	1	1	1	2	1	1	0	1	0	0	0	0	0	0	0
857	2	2	2	3	1	0	0	1	1	1	1	1	1	1	0	0	1	8	2	1	1	1	1	1	0	1	0	2	0	0	0	0	0	0	0	1	0	0	0
858	2	2	1	1	1	0	0	1	1	1	0	1	1	0	0	0	0	5	1	1	0	0	0	0	0	1	0	2	0	0	0	0	0	0	0	1	1	0	0
859	1	2	2	3	1	0	0	1	1	1	1	1	1	0	0	0	0	6	1	1	0	0	1	1	0	1	1	2	1	0	0	0	0	0	0	0	0	0	0
860	1	2	2	3	1	0	0	1	1	1	1	1	1	0	0	0	0	6	1	1	0	1	1	1	0	1	1	2	1	0	1	1	1	0	0	0	0	0	0
861	2	2	2	3	1	0	0	1	1	1	1	1	1	0	0	0	0	6	1	1	1	0	1	1	0	1	0	2	0	0	0	0	0	0	0	1	0	0	0
862	1	2	2	3	1	0	0	1	1	1	0	1	1	0	0	1	0	6	1	2	0	0	0	0	0	1	0	2	1	1	0	0	1	1	0	0	0	0	0
863	2	2	2	3	1	0	0	1	1	1	1	1	1	0	0	0	0	6	1	2	0	0	0	0	0	1	0	2	0	0	0	0	0	0	0	0	0	0	0
864	1	2	1	1	1	0	0	1	1	1	1	1	1	0	0	0	0	6	1	2	0	0	0	0	0	1	0	2	0	1	0	0	0	0	0	0	0	0	0
865	2	2	1	1	1	0	0	0	1	1	1	1	1	0	0	0	1	6	1	2	0	0	0	0	0	1	0	2	0	0	0	0	0	0	0	1	0	0	0
866	1	2	1	1	1	0	0	1	1	1	1	1	1	0	0	0	0	6	1	1	0	0	0	0	0	1	1	2	1	1	0	1	0	0	0	0	0	0	0
867	1	2	1	1	1	0	0	1	1	1	1	1	1	0	0	0	0	6	1	1	1	0	1	1	0	1	1	2	1	1	0	1	1	0	0	0	0	0	0
868	2	2	2	3	1	0	0	1	1	1	1	1	1	0	0	0	0	6	1	1	0	1	0	0	0	1	0	2	0	0	0	0	0	0	0	0	0	1	0
869	1	2	2	3	1	0	0	1	1	1	1	1	1	0	0	0	0	6	1	1	0	0	0	0	0	1	0	2	1	1	1	1	1	0	0	0	0	0	0
870	2	2	1	1	1	0	0	1	1	1	1	1	1	0	0	1	0	7	2	1	0	0	0	1	0	0	0	2	0	0	0	0	0	0	0	1	1	1	1
871	1	2	1	1	1	0	0	1	1	1	1	1	1	0	0	0	0	6	1	1	1	0	1	1	1	1	0	2	1	1	1	1	1	1	0	0	0	0	0
872	2	2	2	3	1	0	0	1	1	1	1	1	1	0	0	0	0	6	1	1	0	1	1	0	1	1	0	2	0	0	0	0	0	0	0	1	0	0	0
873	2	2	1	1	1	0	1	1	1	1	1	0	1	0	0	0	1	6	1	1	1	0	0	0	0	1	0	2	0	0	0	0	0	0	0	1	1	1	1
874	1	2	1	1	1	1	1	1	1	1	1	1	1	0	0	0	0	6	1	2	0	0	0	0	0	1	0	2	0	0	1	1	0	0	0	0	0	0	0
875	1	2	1	1	1	0	0	1	1	1	1	1	1	0	0	0	0	6	1	1	0	0	0	0	0	1	0	2	1	1	0	0	0	0	0	0	0	0	0
876	2	2	2	3	1	0	0	1	1	1	1	1	1	1	1	0	1	9	2	1	0	0	1	0	0	1	0	2	0	0	0	0	0	0	0	0	0	0	0
877	2	2	2	3	1	1	1	1	1	1	1	0	1	0	0	0	0	5	1	1	0	0	0	1	1	0	0	2	0	0	0	0	0	0	0	1	0	0	0
878	1	2	1	1	1	0	0	1	1	1	1	1	1	0	0	1	0	7	2	1	0	0	0	0	0	1	0	2	1	1	1	1	0	0	0	0	0	0	0
879	2	2	2	3	1	0	0	1	1	0	1	1	1	0	0	1	0	6	1	1	1	1	1	1	0	1	0	2	0	0	0	0	0	0	0	1	1	0	0
880	1	2	1	1	1	0	0	1	1	1	1	1	1	0	0	1	0	7	2	1	1	1	1	1	1	1	0	2	1	1	1	1	1	1	1	0	0	0	0
881	2	2	1	1	1	0	0	1	1	1	1	1	1	0	0	0	0	6	1	2	0	0	0	0	0	1	0	2	0	0	0	0	0	0	0	1	0	0	0
882	1	2	1	1	1	0	0	1	1	1	1	1	1	0	0	0	0	6	1	1	1	1	1	1	1	1	1	2	1	1	1	1	1	1	1	0	0	0	0
883	2	2	1	1	1	0	0	1	1	1	1	1	1	0	0	0	0	6	1	1	1	0	0	0	0	1	1	2	0	0	0	0	0	0	0	0	1	1	0
884	1	2	2	3	1	0	0	1	1	1	1	1	1	0	0	0	0	6	1	1	1	1	1	1	1	1	1	2	0	1	0	0	1	0	0	0	0	0	0
885	1	2	2	3	1	1	0	1	1	1	1	1	1	0	0	0	0	6	1	2	0	0	0	0	0	1	0	2	0	1	1	1	1	0	0	0	0	0	0
886	2	2	1	1	1	0	0	1	1	1	1	1	1	0	0	0	0	6	1	1	1	1	1	0	0	1	0	2	0	0	0	0	0	0	0	1	0	0	0
887	1	2	2	3	2	1	0	1	1	1	1	1	1	0	0	1	0	7	2	1	0	1	1	0	0	1	0	2	0	0	0	1	0	0	0	0	0	0	0
888	1	2	1	1	1	0	0	1	1	1	1	1	1	0	0	0	0	6	1	1	1	0	1	0	0	1	1	2	0	1	0	1	0	0	0	0	0	0	0
889	1	2	1	1	1	1	1	1	1	1	1	1	1	0	0	0	0	6	1	1	1	1	1	1	0	1	1	2	1	1	1	1	1	0	0	0	0	0	0
890	2	2	2	3	1	1	0	1	1	1	1	1	1	0	0	0	0	6	1	1	0	0	1	0	0	1	0	2	0	0	0	0	0	0	0	1	0	0	0
891	1	2	2	3	1	0	0	1	1	1	1	1	1	0	0	1	0	7	2	1	1	0	0	1	1	1	0	2	1	1	0	1	0	1	0	0	0	0	0
892	1	2	1	1	1	0	0	1	1	1	1	1	1	0	0	0	0	6	1	1	0	0	0	1	0	1	0	2	0	0	1	1	1	0	0	0	0	0	0
893	1	2	2	3	1	0	0	1	1	1	1	1	1	0	0	0	0	6	1	2	0	0	0	0	0	1	0	2	0	0	1	1	1	0	0	0	0	0	0
894	2	2	2	3	1	0	0	1	1	1	1	1	1	1	0	0	0	7	2	1	0	0	0	0	1	1	0	2	0	0	0	0	0	0	0	1	0	0	0
895	1	2	2	3	2	0	0	1	1	1	1	1	1	0	0	0	0	6	1	2	0	0	0	0	0	0	0	2	0	0	0	0	0	1	0	0	0	0	0
896	2	2	2	3	1	0	0	1	1	1	1	1	1	0	0	0	0	6	1	2	0	0	0	0	0	1	0	2	0	0	0	0	0	0	0	0	1	1	0
897	2	2	2	3	1	0	0	1	1	1	1	1	1	0	0	0	0	6	1	1	1	0	1	0	0	1	0	2	0	0	0	0	0	0	0	1	0	0	0
898	2	2	2	3	1	1	1	1	1	1	1	1	1	0	0	1	0	7	2	1	0	0	0	0	0	1	0	2	0	0	0	0	0	0	0	0	0	0	0
899	1	2	1	1	1	0	0	1	1	1	1	1	1	0	0	0	0	6	1	1	1	0	1	1	0	1	1	2	1	1	1	1	1	1	0	0	0	0	0
900	1	2	2	3	1	0	0	1	1	1	1	1	1	0	0	0	0	6	1	1	0	0	0	0	0	1	0	2	1	0	1	0	0	0	0	0	0	0	0
901	2	2	2	3	1	0	0	1	1	1	1	0	1	0	0	0	0	5	1	1	1	0	1	0	0	1	0	2	0	0	0	0	0	0	0	1	0	0	0
902	1	2	1	1	1	0	0	1	1	1	1	1	1	0	0	0	0	6	1	1	1	1	0	0	1	1	1	2	1	1	0	0	1	1	0	0	0	0	0
903	1	2	1	1	1	0	1	1	1	1	1	1	1	0	0	0	0	6	1	1	1	1	1	1	0	1	1	2	1	0	0	0	0	0	0	0	0	0	0
904	2	2	1	1	1	0	0	1	1	1	1	1	1	0	0	0	0	6	1	1	1	1	1	1	0	1	0	2	0	0	0	0	0	0	0	1	0	0	0
905	2	2	1	1	1	0	0	1	1	1	1	1	1	0	0	1	0	7	2	1	1	0	0	0	0	1	0	2	0	0	0	0	0	0	0	1	1	0	0
906	1	2	2	3	1	0	1	1	1	1	1	1	1	0	0	0	1	7	2	1	1	1	1	0	0	1	1	2	1	1	1	1	0	0	0	0	0	0	0
907	2	2	2	3	1	0	0	1	1	1	1	1	1	0	0	0	0	6	1	1	1	0	1	0	0	1	0	2	0	0	0	0	0	0	0	1	1	0	0
908	1	2	1	1	1	0	0	1	1	1	1	1	1	0	0	0	0	6	1	1	1	0	1	1	1	1	1	2	1	0	0	0	0	0	0	0	0	0	0
909	2	2	1	1	1	0	0	1	1	1	1	1	1	0	0	0	0	6	1	1	0	0	1	1	1	1	1	2	0	0	0	0	0	0	0	0	0	1	0
910	2	2	1	1	1	0	0	1	1	1	1	1	1	0	0	0	0	6	1	2	0	0	0	0	0	1	0	2	0	0	0	0	0	0	0	1	1	1	1
911	1	2	2	3	1	0	0	1	1	1	1	1	1	0	0	0	0	6	1	1	1	1	1	1	0	1	1	2	1	1	1	1	1	0	0	0	0	0	0
912	2	2	1	1	1	0	0	1	1	1	1	1	1	0	0	1	0	7	2	1	1	0	0	1	1	1	0	2	0	0	0	0	0	0	0	1	0	0	0
913	2	2	2	3	1	0	0	1	1	1	1	1	1	0	0	0	0	6	1	2	0	0	0	0	0	1	0	2	0	0	0	0	0	0	0	1	0	0	0
914	1	2	1	1	1	0	0	1	1	1	1	0	1	0	0	1	0	6	1	1	0	0	1	0	0	0	0	2	1	0	0	0	0	0	0	0	0	0	0
915	1	2	1	1	1	0	0	1	1	1	1	1	1	0	0	1	0	7	2	2	0	0	0	0	0	1	0	2	0	1	1	1	1	1	0	0	0	0	0
916	1	2	1	1	1	0	0	1	1	1	1	1	1	0	0	1	0	7	2	1	1	1	1	1	0	1	0	2	1	1	1	0	0	0	0	0	0	0	0
917	2	2	2	3	1	0	0	0	1	1	1	0	1	0	0	0	0	4	1	1	0	0	0	0	0	1	0	2	0	0	0	0	0	0	0	1	0	0	0
918	1	2	2	3	1	0	0	1	1	1	1	1	1	0	0	0	0	6	1	1	1	1	1	0	0	1	0	2	1	1	1	1	0	0	0	0	0	0	0
919	2	2	2	3	1	0	0	1	1	1	1	1	1	0	0	0	0	6	1	2	0	0	0	0	0	1	0	2	0	0	0	0	0	0	0	0	0	0	0
920	1	2	2	3	1	1	0	1	1	1	1	1	1	0	0	0	0	6	1	1	0	0	0	0	0	1	1	2	1	1	0	0	0	0	0	0	0	0	0
921	2	2	2	3	1	0	0	1	1	1	1	1	1	0	0	0	0	6	1	1	0	0	0	0	0	1	0	2	0	0	0	0	0	0	0	1	1	0	0
922	2	2	1	1	2	0	0	1	1	1	1	0	1	0	0	0	0	5	1	1	1	1	1	1	1	1	0	2	0	0	0	0	0	0	0	1	0	0	0
923	1	2	1	1	1	0	0	1	1	1	1	1	1	0	0	0	0	6	1	1	0	1	0	0	0	1	0	2	0	0	1	1	0	0	0	0	0	0	0
924	1	2	1	1	1	0	1	1	1	1	1	1	1	1	0	1	0	8	2	2	0	0	0	0	0	1	0	2	0	1	1	1	1	0	0	0	0	0	0
925	1	2	2	1	1	0	0	1	1	0	1	1	1	0	0	0	0	5	1	1	1	0	1	1	0	1	1	2	0	1	1	1	1	0	0	0	0	0	0
926	1	2	1	1	1	1	0	0	1	0	0	1	1	1	0	0	1	5	1	1	0	0	0	0	0	1	1	2	0	1	0	1	0	0	0	0	0	0	0
927	2	2	1	1	1	0	0	1	1	1	1	1	1	0	0	0	0	6	1	1	1	0	0	0	0	1	0	2	0	0	0	0	0	0	0	1	0	0	0
928	1	2	1	1	1	0	0	1	1	1	1	1	1	0	0	1	0	7	2	1	0	1	0	1	0	1	0	2	1	1	0	1	0	0	0	0	0	0	0
929	1	2	1	1	1	1	0	1	1	1	1	1	1	0	0	0	0	6	1	1	1	0	1	1	1	1	0	2	0	1	0	1	1	0	0	0	0	0	0
930	2	2	1	1	1	0	0	1	1	1	1	1	1	0	0	0	0	6	1	1	0	0	0	1	1	1	0	2	0	0	0	0	0	0	0	1	1	0	0
931	2	2	1	1	1	0	0	1	1	1	1	0	1	0	0	0	0	5	1	1	1	0	0	0	0	1	0	2	0	0	0	0	0	0	0	1	0	0	0
932	1	2	1	1	1	0	0	1	1	1	1	1	1	0	0	0	0	6	1	1	1	0	1	1	0	1	0	2	1	1	0	1	1	0	0	0	0	0	0
933	2	2	1	1	1	0	0	1	1	1	1	1	1	0	0	0	0	6	1	1	0	0	0	0	0	1	0	2	0	0	0	0	0	0	0	0	1	1	1
934	2	2	1	1	1	0	0	1	1	1	1	1	1	0	0	0	0	6	1	1	1	0	0	1	0	1	0	2	0	0	0	0	0	0	0	1	0	0	0
935	2	2	1	1	1	0	0	1	1	1	1	1	1	0	0	1	0	7	2	2	0	0	0	0	0	1	0	2	0	0	0	0	0	0	0	0	0	0	0
936	2	2	1	1	1	0	0	1	1	1	1	0	1	1	0	1	1	8	2	1	0	0	1	0	1	1	0	2	0	0	0	0	0	0	0	1	0	0	1
937	1	2	1	1	1	0	1	1	1	1	1	1	1	0	0	0	0	6	1	1	1	0	0	0	0	1	1	2	1	0	0	0	0	0	0	0	0	0	0
938	1	2	2	1	1	0	0	1	1	1	1	1	1	0	0	0	0	6	1	1	1	0	0	1	0	1	1	2	1	1	0	0	1	0	0	0	0	0	0
939	2	2	2	1	1	0	0	1	1	1	1	1	1	0	0	0	1	7	2	2	0	0	0	0	0	1	0	2	0	0	0	0	0	0	0	0	0	0	0
940	1	2	2	1	1	0	0	1	1	1	1	1	1	0	0	0	0	6	1	1	0	0	0	0	0	1	0	2	1	1	1	1	0	0	0	0	0	0	0
941	1	2	2	1	1	0	0	0	1	1	1	1	1	0	0	0	0	5	1	2	0	0	0	0	0	0	0	2	0	0	0	1	0	0	0	0	0	0	0
942	1	2	2	1	1	0	1	1	1	1	1	1	1	0	0	0	0	6	1	1	1	0	1	1	0	1	1	2	1	1	0	1	1	0	0	0	0	0	0
943	2	2	2	1	1	1	0	1	1	1	1	1	1	0	0	0	0	6	1	1	1	0	0	1	0	1	0	2	0	0	0	0	0	0	0	1	0	0	0
944	2	2	2	1	2	0	0	1	1	1	1	1	1	0	0	1	1	8	2	1	0	0	0	1	0	1	0	2	0	0	0	0	0	0	0	1	0	0	0
945	1	2	2	1	1	0	0	1	1	1	0	1	1	0	0	0	0	5	1	1	1	0	1	1	0	1	1	2	1	0	0	0	0	0	0	0	0	0	0
946	2	2	2	1	1	0	0	1	1	1	1	1	1	0	0	0	0	6	1	1	1	0	1	1	0	1	0	2	0	0	0	0	0	0	0	1	0	0	0
947	1	2	2	1	1	0	0	1	1	1	1	1	1	0	0	0	0	6	1	1	1	0	1	1	0	1	1	2	1	1	0	1	0	0	0	0	0	0	0
948	1	2	1	1	1	0	0	1	1	1	1	0	1	0	0	0	0	5	1	1	1	1	1	1	0	1	0	2	1	1	1	1	1	0	0	0	0	0	0
949	1	2	1	1	1	0	0	1	1	1	1	1	1	0	0	0	0	6	1	1	0	0	1	1	0	1	1	2	1	0	0	1	1	0	0	0	0	0	0
950	2	2	1	1	1	0	0	1	1	1	1	1	1	0	0	0	0	6	1	2	0	0	0	0	0	1	0	2	0	0	0	0	0	0	0	1	1	1	0
951	2	2	1	1	1	0	0	1	1	1	1	0	1	0	0	0	0	5	1	2	0	0	0	0	0	1	0	2	0	0	0	0	0	0	0	0	0	1	0
952	1	2	1	1	1	0	0	1	1	1	1	1	1	0	0	1	0	7	2	1	0	0	1	1	0	1	1	2	1	0	0	1	1	0	0	0	0	0	0
953	1	2	1	1	2	0	0	1	1	1	1	1	1	0	0	0	0	6	1	1	1	0	0	0	0	1	0	2	1	1	0	1	0	0	0	0	0	0	0
954	2	2	1	1	1	0	0	1	1	1	1	1	1	0	0	0	0	6	1	1	0	1	1	1	0	1	0	2	0	0	0	0	0	0	0	0	0	0	0
955	1	2	1	1	1	0	0	1	1	1	1	1	1	0	0	0	0	6	1	1	0	0	0	1	0	1	1	2	1	0	0	0	0	0	0	0	0	0	0
956	1	2	1	1	1	0	0	1	1	1	1	1	1	0	0	0	0	6	1	1	0	0	0	0	0	1	1	2	1	1	0	1	0	0	0	0	0	0	0
957	1	2	1	1	1	0	0	1	1	1	1	1	1	0	0	1	1	8	2	1	1	0	0	0	0	1	1	2	1	1	1	0	0	1	0	0	0	0	0
958	2	2	1	1	1	0	0	1	1	1	1	1	1	0	0	0	0	6	1	2	0	0	0	0	0	1	0	2	0	0	0	0	0	0	0	1	0	0	0
959	1	2	1	1	1	0	0	1	1	1	1	1	1	0	0	1	0	7	2	1	1	0	1	0	0	1	1	2	0	1	0	1	0	0	0	0	0	0	0
960	1	2	1	1	1	0	0	1	1	0	1	1	1	0	0	0	1	6	1	2	0	0	0	0	0	1	0	2	0	1	0	1	1	0	0	0	0	0	0
961	1	2	1	1	1	1	0	1	1	1	1	1	1	0	0	1	0	7	2	2	0	0	0	0	0	1	1	2	1	1	1	1	1	0	0	0	0	0	0
962	1	2	1	1	1	0	0	1	1	1	0	1	1	0	0	1	0	6	1	1	0	0	0	1	0	1	0	2	1	0	0	1	0	0	0	0	0	0	0
963	1	2	2	1	1	0	1	1	1	1	1	1	1	0	0	0	1	7	2	1	1	1	1	1	0	1	1	2	1	1	1	1	1	0	0	0	0	0	0
964	1	2	2	1	1	0	0	1	1	1	1	1	1	0	0	1	0	7	2	2	0	0	0	0	0	1	1	2	1	1	0	1	1	0	0	0	0	0	0
965	1	2	2	1	1	0	0	1	1	1	1	1	1	0	0	0	0	6	1	1	0	0	0	1	0	1	1	2	1	0	0	0	1	1	0	0	0	0	0
966	2	2	2	1	1	0	0	1	1	1	1	1	1	0	0	0	0	6	1	1	0	0	1	1	1	1	0	2	0	0	0	0	0	0	0	1	0	0	0
967	2	2	2	1	1	0	0	1	1	1	1	1	1	0	0	0	0	6	1	1	1	1	1	0	0	1	1	2	0	0	0	0	0	0	0	0	1	1	0
968	1	2	2	1	1	0	0	1	1	1	1	0	1	0	0	0	0	5	1	2	0	0	0	0	0	1	0	2	0	1	0	1	1	0	0	0	0	0	0
969	1	2	2	1	1	0	0	1	1	1	1	1	1	0	0	0	0	6	1	1	1	1	1	1	0	1	1	2	1	1	1	0	1	1	1	0	0	0	0
970	2	2	2	1	1	0	0	1	1	1	1	1	1	0	0	0	0	6	1	1	1	0	0	0	0	1	0	2	0	0	0	0	0	0	0	0	0	0	0
971	1	2	2	1	1	0	0	1	1	1	1	1	1	0	0	0	0	6	1	1	1	1	1	1	0	1	1	2	1	0	0	1	1	0	0	0	0	0	0
972	1	2	2	1	1	0	0	1	1	1	1	1	1	0	0	0	0	6	1	1	1	0	1	1	1	1	1	2	1	1	0	0	0	0	0	0	0	0	0
973	2	2	2	1	1	0	0	1	1	1	0	1	1	0	0	0	0	5	1	2	0	0	0	0	0	1	0	2	0	0	0	0	0	0	0	1	1	0	0
974	1	2	2	1	1	0	0	1	1	1	1	1	1	0	0	0	0	6	1	1	0	0	0	0	0	1	0	2	0	0	1	0	0	0	0	0	0	0	0
975	2	2	2	1	1	0	0	1	1	1	1	1	1	0	0	0	0	6	1	1	1	0	0	1	0	1	1	2	0	0	0	0	0	0	0	0	1	1	0
976	1	2	2	1	1	0	0	1	1	0	1	1	1	0	0	0	0	5	1	1	1	0	0	0	0	1	1	2	0	1	0	0	0	0	0	0	0	0	0
977	1	2	2	1	1	0	0	1	1	1	1	1	1	0	0	1	1	8	2	2	0	0	0	0	0	1	1	2	1	1	0	1	1	0	0	0	0	0	0
978	1	2	2	1	1	0	0	1	1	1	1	1	1	0	0	0	0	6	1	1	1	1	1	0	0	1	1	2	1	1	1	1	0	0	0	0	0	0	0
979	2	2	2	1	1	0	0	1	1	1	1	1	1	0	0	0	0	6	1	1	0	0	1	0	0	1	1	2	0	0	0	0	0	0	0	1	1	0	0
980	2	2	2	1	1	0	0	1	1	1	1	1	1	0	0	1	0	7	2	2	0	0	0	0	0	1	0	2	0	0	0	0	0	0	0	1	0	0	0
981	1	2	2	1	1	0	0	1	1	1	1	1	1	0	0	0	0	6	1	1	0	0	0	0	0	1	0	2	0	1	0	1	1	0	0	0	0	0	0
982	2	2	2	1	1	0	0	1	1	1	1	1	1	0	0	0	0	6	1	2	0	0	0	0	0	1	0	2	0	0	0	0	0	0	0	1	1	0	0
983	2	2	2	1	1	0	0	1	1	1	1	1	1	0	0	0	0	6	1	2	0	0	0	0	0	1	0	2	0	0	0	0	0	0	0	1	1	1	1
984	1	2	2	1	1	0	0	1	1	1	0	1	1	0	0	0	0	5	1	1	0	0	0	0	0	0	1	2	0	0	0	0	0	1	0	0	0	0	0
985	2	2	2	1	1	0	0	1	1	1	1	1	1	0	0	0	0	6	1	1	0	0	1	0	0	1	0	2	0	0	0	0	0	0	0	0	0	1	0
986	2	2	2	1	1	0	0	1	1	1	1	1	1	0	0	0	0	6	1	2	0	0	0	0	0	1	0	2	0	0	0	0	0	0	0	1	0	0	0
987	1	2	2	1	1	0	0	1	1	1	1	1	1	0	0	0	0	6	1	2	0	0	0	0	0	1	1	2	1	1	0	0	0	1	0	0	0	0	0
988	2	2	2	1	1	0	0	1	1	1	1	1	1	0	0	0	0	6	1	1	1	0	1	0	0	1	0	2	0	0	0	0	0	0	0	1	0	0	0
989	2	2	2	1	1	0	0	1	1	1	1	1	1	0	0	0	0	6	1	1	1	0	1	1	1	1	0	2	0	0	0	0	0	0	0	1	0	0	0
990	2	2	2	1	1	0	1	0	1	1	1	1	1	0	0	0	0	5	1	2	0	0	0	0	0	1	0	2	0	0	0	0	0	0	0	1	0	0	0
991	1	2	2	1	1	0	0	1	1	1	1	1	1	0	0	0	1	7	2	1	1	1	1	0	0	1	1	2	1	0	0	0	0	0	0	0	0	0	0
992	1	2	2	1	1	0	0	1	1	1	1	1	1	0	0	0	0	6	1	1	1	0	1	1	0	1	1	2	1	1	0	1	1	0	0	0	0	0	0
993	1	2	2	1	1	0	0	1	1	1	1	1	1	0	0	0	0	6	1	1	0	0	0	0	0	1	1	2	1	0	0	0	0	0	0	0	0	0	0
994	2	2	1	1	1	0	0	1	1	1	1	1	1	0	0	0	1	7	2	1	0	0	1	1	0	1	0	2	0	0	0	0	0	0	0	0	0	1	0
995	1	2	1	3	1	0	0	1	1	1	1	1	1	0	0	0	0	6	1	1	1	1	1	1	0	1	1	2	1	1	1	1	1	0	0	0	0	0	0
996	1	2	2	1	1	0	0	1	1	1	1	1	1	0	0	0	0	6	1	1	1	0	1	0	1	1	1	2	1	0	0	1	0	0	0	0	0	0	0
997	1	2	2	1	1	0	0	1	1	1	1	1	1	0	0	1	1	8	2	1	0	0	1	0	0	1	0	2	1	1	1	1	0	0	0	0	0	0	0
998	2	2	1	3	1	0	0	1	1	1	1	1	1	0	0	0	0	6	1	1	1	0	0	0	0	1	0	2	0	0	0	0	0	0	0	1	0	0	0
999	2	2	1	3	1	0	1	1	1	1	1	1	1	0	0	0	0	6	1	1	1	1	0	1	0	1	0	2	0	0	0	0	0	0	0	1	0	0	0
1000	2	2	1	3	1	0	0	1	1	1	0	0	1	0	0	0	0	4	1	1	1	0	0	0	0	1	0	2	0	0	0	0	0	0	0	1	0	0	0
1001	2	2	2	1	1	0	0	1	1	1	1	1	1	0	0	0	1	7	2	1	1	1	0	0	0	1	0	2	0	0	0	0	0	0	0	1	0	0	0
1002	1	2	1	3	1	0	0	1	1	1	1	1	1	0	0	0	0	6	1	1	1	1	1	1	0	1	1	2	1	1	1	1	0	0	0	0	0	0	0
1003	2	2	1	3	1	0	0	1	1	1	1	1	1	0	0	1	0	7	2	1	1	1	0	0	0	1	0	2	0	0	0	0	0	0	0	0	1	0	0
1004	1	2	2	3	1	0	0	1	1	1	1	1	1	0	0	0	0	6	1	1	0	0	0	0	0	1	1	2	1	0	0	0	0	0	0	0	0	0	0
1005	2	2	2	1	1	0	0	1	1	1	1	1	1	0	0	1	1	8	2	1	1	1	1	1	0	1	0	2	0	0	0	0	0	0	0	1	0	0	0
1006	1	2	2	1	1	0	0	1	1	1	1	1	1	0	0	0	0	6	1	1	1	1	1	1	0	1	1	2	1	1	1	1	0	0	0	0	0	0	0
1007	2	2	1	3	1	0	0	1	1	1	1	1	1	0	0	1	0	7	2	1	1	1	0	1	0	1	0	2	0	0	0	0	0	0	0	1	1	0	0
1008	1	2	1	3	1	0	0	1	1	1	1	0	1	0	0	0	0	5	1	1	1	1	1	1	1	1	1	2	1	1	1	1	1	0	0	0	0	0	0
1009	1	2	1	3	1	0	0	1	1	1	1	1	1	0	0	0	0	6	1	1	1	1	1	1	1	1	1	2	1	1	1	1	1	1	0	0	0	0	0
1010	2	2	1	3	1	0	0	1	1	1	1	0	1	0	0	0	0	5	1	1	1	0	0	0	0	1	0	2	0	0	0	0	0	0	0	1	0	0	0
1011	1	2	2	1	1	0	0	1	1	1	1	1	0	0	0	0	1	6	1	1	0	0	1	0	0	1	0	2	0	0	0	1	1	0	0	0	0	0	0
1012	1	2	2	1	1	0	0	1	1	1	1	1	1	0	0	1	0	7	2	1	1	0	1	1	0	1	0	2	0	1	0	0	0	0	0	0	0	0	0
1013	1	2	1	3	1	0	0	1	1	1	1	1	1	0	0	0	0	6	1	1	0	0	0	0	0	1	0	2	1	1	0	0	0	0	0	0	0	0	0
1014	1	2	1	3	1	0	0	1	1	1	1	1	1	0	0	0	0	6	1	1	1	1	1	0	0	1	0	2	1	1	1	0	0	0	0	0	0	0	0
1015	1	2	1	3	1	0	0	1	1	1	1	1	1	0	0	0	0	6	1	1	1	1	1	1	0	1	0	2	1	1	1	1	1	0	0	0	0	0	0
1016	2	2	1	3	2	0	0	1	1	1	1	0	1	0	0	0	0	5	1	1	0	0	0	0	0	0	0	2	0	0	0	0	0	0	0	1	1	0	1
1017	2	2	2	3	1	0	0	1	1	1	1	1	1	0	0	0	0	6	1	2	0	0	0	0	0	1	0	2	0	0	0	0	0	0	0	1	0	0	0
1018	1	2	2	1	1	0	0	1	1	1	1	1	1	0	0	0	0	6	1	1	1	0	1	1	0	1	1	2	1	1	1	1	1	0	0	0	0	0	0
1019	1	2	2	1	1	0	1	1	1	1	1	1	1	0	0	0	0	6	1	2	0	0	0	0	0	1	1	2	1	0	0	0	1	0	0	0	0	0	0
1020	1	2	2	1	1	0	0	1	1	1	1	0	1	0	0	0	0	5	1	2	0	0	0	0	0	1	1	2	1	1	0	1	0	1	0	0	0	0	0
1021	1	2	1	3	1	0	0	1	1	0	1	1	1	0	0	0	0	5	1	1	0	0	0	1	0	1	0	2	0	1	1	0	0	1	0	0	0	0	0
1022	2	2	1	3	1	1	0	1	1	1	1	1	1	0	0	0	0	6	1	1	0	0	0	0	0	1	0	2	0	0	0	0	0	0	0	0	0	0	0
1023	1	2	2	1	1	0	0	1	1	1	1	1	1	0	0	0	0	6	1	1	1	0	1	1	0	1	1	2	1	1	0	1	1	0	0	0	0	0	0
1024	2	2	1	3	1	0	0	1	1	1	0	1	1	0	0	0	0	5	1	1	0	1	0	0	0	1	0	2	0	0	0	0	0	0	0	1	1	0	0
1025	2	2	1	1	1	0	0	1	1	1	1	1	1	0	0	0	0	6	1	1	1	0	1	1	0	1	0	2	0	0	0	0	0	0	0	0	1	1	0
1026	1	2	1	3	1	0	0	1	1	1	1	1	1	0	0	0	0	6	1	1	1	0	0	0	0	1	1	2	1	1	0	0	0	0	0	0	0	0	0
1027	1	2	1	3	1	0	1	1	1	1	1	1	1	0	0	0	1	7	2	1	0	0	1	0	0	1	0	2	1	0	1	1	0	0	0	0	0	0	0
1028	2	2	1	3	1	0	0	1	1	1	1	1	1	0	0	1	0	7	2	1	1	0	1	0	0	1	0	2	0	0	0	0	0	0	0	1	1	1	0
1029	1	2	1	3	1	0	0	1	1	1	1	0	1	0	0	0	1	6	1	1	1	0	0	1	0	0	1	2	1	1	0	1	1	0	0	0	0	0	0
1030	2	2	1	3	1	0	0	1	1	1	1	1	1	0	0	0	1	7	2	1	1	1	1	1	0	1	0	2	0	0	0	0	0	0	0	0	0	0	0
1031	2	2	1	3	2	0	0	1	1	1	1	1	1	0	0	0	0	6	1	1	0	0	0	0	0	1	0	2	0	0	0	0	0	0	0	1	1	1	0
1032	1	2	2	1	1	0	0	1	1	1	1	1	1	0	0	0	0	6	1	1	1	1	1	1	0	1	1	2	1	1	1	1	1	0	0	0	0	0	0
1033	1	2	2	1	1	0	1	1	1	1	1	1	1	0	0	0	0	6	1	1	1	0	1	1	1	1	1	2	1	1	1	1	1	1	0	0	0	0	0
1034	1	2	1	3	1	0	0	1	1	1	0	1	1	0	0	0	0	5	1	1	0	1	1	0	0	1	0	2	1	1	1	0	0	0	0	0	0	0	0
1035	2	2	1	1	1	0	0	1	1	1	1	1	1	0	0	1	1	8	2	1	1	0	0	0	0	0	0	2	0	0	0	0	0	0	0	0	0	1	0
1036	2	2	1	3	1	0	0	1	1	1	1	1	1	0	0	0	0	6	1	2	0	0	0	0	0	0	0	2	0	0	0	0	0	0	0	1	0	0	0
1037	2	2	1	3	2	0	0	1	1	1	1	0	1	0	0	0	0	5	1	2	0	0	0	0	0	1	0	2	0	0	0	0	0	0	0	0	1	1	1
1038	1	2	2	3	1	0	0	1	1	1	1	0	1	0	0	0	0	5	1	1	1	1	1	1	0	1	1	2	1	0	0	0	0	0	0	0	0	0	0
1039	2	2	1	3	1	0	0	0	1	1	1	0	1	0	0	0	0	4	1	2	0	0	0	0	0	1	0	2	0	0	0	0	0	0	0	0	1	0	0
1040	1	2	2	1	1	0	0	1	1	1	1	1	1	0	0	1	0	7	2	1	1	0	0	1	0	1	0	2	1	1	1	1	1	1	0	0	0	0	0
1041	1	2	2	1	2	0	0	1	1	1	1	1	1	0	0	0	0	6	1	1	1	0	1	1	1	1	1	2	1	1	0	1	1	1	0	0	0	0	0
1042	1	2	2	1	1	0	0	1	1	1	0	1	1	0	0	0	0	5	1	1	1	0	1	1	0	1	1	2	1	1	0	1	1	0	0	0	0	0	0
1043	1	2	2	1	1	0	0	1	1	1	1	1	1	0	0	0	0	6	1	1	1	0	1	0	0	1	0	2	0	1	1	0	0	0	0	0	0	0	0
1044	1	2	2	1	1	0	1	1	1	1	1	1	1	0	0	0	0	6	1	1	1	0	1	0	0	1	1	2	1	1	0	0	1	0	0	0	0	0	0
1045	1	2	2	1	1	0	0	1	1	1	1	1	1	0	0	0	0	6	1	1	0	0	0	0	0	0	1	2	1	1	0	0	0	0	0	0	0	0	0
1046	1	2	2	1	1	0	0	1	1	1	1	1	1	0	0	0	0	6	1	1	1	0	1	0	0	1	1	2	1	0	0	1	0	0	0	0	0	0	0
1047	2	2	2	1	1	0	0	1	1	1	1	1	1	0	0	0	0	6	1	1	1	1	1	0	0	1	0	2	0	0	0	0	0	0	0	1	1	1	0
1048	1	2	1	3	1	0	0	1	1	1	1	1	1	0	0	0	0	6	1	2	0	0	0	0	0	0	0	2	0	1	0	1	0	0	0	0	0	0	0
1049	2	2	1	3	1	0	0	1	0	1	1	1	1	0	0	0	0	5	1	2	0	0	0	0	0	1	0	2	0	0	0	0	0	0	0	1	0	1	0
1050	2	2	1	3	1	0	0	1	1	1	1	1	1	0	0	1	1	8	2	2	0	0	0	0	0	0	0	2	0	0	0	0	0	0	0	1	0	0	0
1051	2	2	1	3	1	0	0	1	1	1	0	1	1	0	0	0	0	5	1	2	0	0	0	0	0	1	0	2	0	0	0	0	0	0	0	1	1	0	0
1052	2	2	1	3	1	0	0	1	1	1	0	1	1	0	0	0	0	5	1	2	0	0	0	0	0	0	1	2	0	0	0	0	0	0	0	0	0	0	0
1053	2	2	1	3	1	0	0	1	1	1	1	1	1	0	0	0	0	6	1	1	1	1	1	0	0	1	0	2	0	0	0	0	0	0	0	1	0	0	0
1054	2	2	1	3	1	0	0	1	1	1	1	1	1	0	0	1	1	8	2	2	0	0	0	0	0	1	0	2	0	0	0	0	0	0	0	0	0	0	0
1055	1	2	1	3	1	0	0	1	1	1	1	1	1	0	0	0	0	6	1	1	1	0	1	1	0	1	0	2	1	1	1	1	0	0	0	0	0	0	0
1056	2	2	1	3	1	0	0	1	1	1	1	1	1	0	0	1	0	7	2	2	0	0	0	0	0	1	0	2	0	0	0	0	0	0	0	1	0	1	1
1057	2	2	2	1	1	0	0	1	1	1	1	1	1	1	0	1	1	9	2	2	0	0	0	0	0	1	0	2	0	0	0	0	0	0	0	1	1	1	1
1058	1	2	2	1	1	0	0	1	1	1	1	1	1	0	0	1	1	8	2	1	0	0	1	0	0	1	0	2	0	0	1	1	0	0	0	0	0	0	0
1059	2	2	1	3	1	0	0	1	1	1	1	1	1	0	0	0	0	6	1	2	0	0	0	0	0	1	0	2	0	0	0	0	0	0	0	1	0	1	1
1060	1	2	2	1	1	0	0	1	1	1	1	1	1	0	0	0	0	6	1	1	1	0	0	0	0	1	1	2	1	1	0	0	0	0	0	0	0	0	0
1061	2	2	1	3	1	1	0	1	1	1	0	1	1	0	0	0	0	5	1	1	0	1	0	1	0	1	1	2	0	0	0	0	0	0	0	1	0	0	0
1062	1	2	2	1	1	0	0	1	1	1	1	0	1	0	0	0	0	5	1	2	0	0	0	0	0	1	0	2	0	1	0	1	1	0	0	0	0	0	0
1063	1	2	1	3	1	0	0	1	1	1	1	1	1	0	0	1	0	7	2	2	0	0	0	0	0	1	1	2	1	0	0	0	1	1	0	0	0	0	0
1064	1	2	1	3	1	0	0	1	1	1	1	1	1	0	0	0	0	6	1	1	1	0	1	1	0	1	1	2	1	1	1	1	1	0	0	0	0	0	0
1065	1	2	1	3	1	0	0	1	1	1	1	1	1	0	0	0	0	6	1	1	1	0	1	1	0	1	0	2	0	1	0	1	1	0	0	0	0	0	0
1066	1	2	1	3	1	0	0	1	1	1	1	1	1	0	0	0	0	6	1	1	1	1	1	1	0	1	0	2	0	0	0	1	0	0	0	0	0	0	0
1067	1	2	2	3	1	0	0	1	1	1	1	1	1	0	0	0	0	6	1	1	1	1	1	1	1	1	0	2	1	1	1	1	1	1	1	0	0	0	0
1068	2	2	4	1	2	0	0	1	1	1	1	1	1	0	0	0	1	7	2	1	1	0	1	1	0	1	0	2	0	0	0	0	0	0	0	1	1	0	0
1069	2	2	4	1	1	1	0	1	1	1	1	1	1	0	0	0	1	7	2	1	1	1	1	1	0	1	0	2	0	0	0	0	0	0	0	1	0	0	0
1070	1	2	4	1	1	0	0	1	1	1	1	1	1	0	0	0	1	7	2	1	1	1	1	1	1	1	0	2	0	1	1	1	1	1	0	0	0	0	0
1071	1	2	4	1	1	0	0	1	1	1	1	1	1	0	0	0	0	6	1	1	1	0	1	1	1	1	1	2	1	1	0	0	1	1	0	0	0	0	0
1072	2	2	4	1	1	0	0	1	1	1	1	1	1	0	0	0	0	6	1	1	1	1	1	1	1	1	0	2	0	0	0	0	0	0	0	1	1	1	0
1073	1	2	4	1	1	0	0	1	1	1	1	1	1	0	0	0	0	6	1	1	1	1	1	1	1	1	1	2	1	1	1	1	1	0	0	0	0	0	0
1074	1	2	4	1	1	0	0	1	1	1	1	1	1	0	0	1	0	7	2	1	1	1	1	1	1	1	1	2	1	1	1	1	1	1	0	0	0	0	0
1075	1	2	4	1	1	0	0	1	1	1	1	1	1	0	0	0	0	6	1	1	1	1	1	1	0	1	0	2	1	1	1	1	1	0	0	0	0	0	0
1076	2	2	4	1	1	0	0	1	1	1	1	1	1	0	0	0	0	6	1	1	1	1	1	0	0	1	1	2	0	0	0	0	0	0	0	0	1	0	0
1077	2	2	4	1	1	0	0	1	1	1	1	1	1	0	0	0	0	6	1	1	1	0	1	1	1	1	1	2	0	0	0	0	0	0	0	1	1	0	0
1078	2	2	4	1	1	0	0	1	1	1	1	1	1	0	0	1	0	7	2	1	1	1	1	0	0	1	0	2	0	0	0	0	0	0	0	1	1	0	1
1079	1	2	4	1	1	0	0	1	1	1	1	1	1	0	0	0	0	6	1	1	1	1	1	1	0	1	0	2	1	1	1	1	1	0	0	0	0	0	0
1080	2	2	4	1	1	0	0	1	1	1	1	1	1	0	0	0	0	6	1	1	1	0	1	1	1	1	0	2	0	0	0	0	0	0	0	1	1	0	0
1081	1	2	4	1	1	0	0	1	1	1	1	1	1	1	0	0	1	8	2	1	1	1	1	1	0	1	1	2	1	1	1	1	1	0	0	0	0	0	0
1082	1	2	4	1	1	0	0	1	1	1	1	1	1	0	0	0	0	6	1	1	0	0	0	1	1	1	1	2	1	1	1	1	1	1	0	0	0	0	0
1083	1	2	4	1	1	0	0	1	1	1	1	1	1	0	0	0	0	6	1	1	1	0	1	1	1	1	1	2	1	1	1	1	1	1	0	0	0	0	0
1084	2	2	4	1	1	0	0	1	1	1	1	1	1	0	0	0	0	6	1	1	1	1	1	0	0	1	0	2	0	0	0	0	0	0	0	1	0	0	0
1085	2	2	4	1	1	0	0	1	1	0	0	1	1	0	0	0	0	4	1	1	1	0	1	1	1	1	0	2	0	0	0	0	0	0	0	1	0	0	0
1086	1	2	4	1	1	0	0	1	1	1	1	1	1	0	0	0	0	6	1	1	0	0	0	0	0	1	1	2	0	1	1	0	0	0	0	0	0	0	0
1087	2	2	4	1	1	0	0	1	1	1	1	1	1	0	0	0	0	6	1	1	0	0	1	1	0	1	0	2	0	0	0	0	0	0	0	1	0	0	0
1088	2	2	4	1	1	0	0	1	1	1	1	0	1	0	0	0	0	5	1	1	1	1	1	1	1	1	1	2	0	0	0	0	0	0	0	0	0	0	0
1089	1	2	4	1	1	0	0	1	1	1	1	1	1	0	0	1	0	7	2	1	1	1	1	1	0	1	0	2	1	1	1	1	1	0	0	0	0	0	0
1090	1	2	4	1	1	0	0	1	1	1	1	1	1	0	0	0	0	6	1	2	0	0	0	0	0	1	1	2	1	1	1	1	1	1	1	0	0	0	0
1091	1	2	4	1	1	0	0	1	1	1	1	1	1	0	0	1	1	8	2	1	1	0	0	1	1	1	1	2	1	1	0	0	0	0	0	0	0	0	0
1092	1	2	4	1	1	0	0	1	1	1	1	1	1	0	0	0	0	6	1	1	1	0	1	0	0	1	0	2	1	1	1	1	0	0	0	0	0	0	0
1093	1	2	4	1	1	0	0	1	1	1	1	1	1	0	0	0	0	6	1	1	1	0	1	1	0	1	1	2	1	1	0	1	1	0	0	0	0	0	0
1094	1	2	4	1	1	0	0	1	1	1	1	1	1	0	0	0	0	6	1	1	1	0	1	1	1	1	0	2	0	0	0	1	1	1	0	0	0	0	0
1095	2	2	4	1	1	0	0	1	1	1	1	1	1	0	0	0	0	6	1	1	1	0	1	0	0	1	0	2	0	0	0	0	0	0	0	1	0	0	0
1096	1	2	4	1	1	0	0	1	1	1	1	1	1	0	0	0	0	6	1	1	1	1	1	1	1	1	0	2	0	1	1	1	0	0	0	0	0	0	0
1097	2	2	4	1	1	0	0	1	1	1	1	1	1	0	0	0	0	6	1	1	0	0	0	1	0	1	0	2	0	0	0	0	0	0	0	1	0	0	0
1098	1	2	4	1	1	0	0	1	1	1	1	1	1	0	0	0	0	6	1	1	1	1	1	1	1	1	0	2	1	1	1	1	1	1	1	0	0	0	0
1099	1	2	4	1	1	0	0	1	1	1	1	1	1	0	0	0	0	6	1	1	1	0	1	1	0	1	1	2	1	1	0	1	1	0	0	0	0	0	0
1100	2	2	4	1	1	0	0	1	1	1	1	1	1	0	0	0	0	6	1	1	1	0	1	1	0	1	0	2	0	0	0	0	0	0	0	1	0	0	0
1101	1	2	4	1	1	0	0	1	1	1	1	1	1	0	0	0	0	6	1	1	1	1	1	1	0	1	1	2	1	1	1	1	0	0	0	0	0	0	0
1102	1	2	4	1	1	0	0	1	1	1	1	0	1	0	0	0	0	5	1	1	1	0	1	1	0	1	0	2	0	1	0	1	1	0	0	0	0	0	0
1103	1	2	4	1	1	0	0	1	1	1	1	1	1	0	0	0	0	6	1	1	1	1	1	1	0	1	0	2	1	1	1	1	1	0	0	0	0	0	0
1104	2	2	4	1	1	0	0	1	1	1	1	1	1	0	0	0	0	6	1	1	1	0	0	0	1	1	0	2	0	0	0	0	0	0	0	1	0	0	0
1105	2	2	4	1	1	0	0	1	1	1	1	1	1	0	0	0	0	6	1	1	1	1	1	1	0	1	0	2	0	0	0	0	0	0	0	1	0	0	0
1106	1	2	4	1	1	0	0	1	1	1	1	1	1	0	0	0	0	6	1	1	0	0	1	0	0	1	1	2	1	0	0	0	0	0	0	0	0	0	0
1107	2	2	4	1	1	0	0	1	1	0	1	1	1	0	0	0	0	5	1	1	1	0	1	1	0	1	0	2	0	0	0	0	0	0	0	1	0	0	0
1108	2	2	4	1	1	0	0	1	1	1	1	0	1	0	0	0	0	5	1	1	1	0	1	1	1	1	0	2	0	0	0	0	0	0	0	1	0	1	0
1109	2	2	4	1	1	0	0	1	1	1	1	1	1	0	0	0	0	6	1	1	1	0	1	0	0	1	0	2	0	0	0	0	0	0	0	0	1	0	0
1110	2	2	4	1	1	0	0	1	1	1	1	1	1	0	0	0	0	6	1	1	1	0	1	0	1	1	0	2	0	0	0	0	0	0	0	1	0	0	0
1111	1	2	1	3	1	0	0	1	1	1	1	1	1	0	0	0	0	6	1	2	0	0	0	0	0	1	0	2	0	0	1	0	0	0	0	0	0	0	0
1112	1	3	1	2	1	1	1	0	1	1	1	1	1	0	0	1	0	6	1	1	1	0	1	0	0	1	1	2	1	1	1	1	1	1	0	0	0	0	0
1113	1	3	1	2	1	0	1	0	1	1	0	1	1	0	0	1	0	5	1	1	0	1	1	1	0	0	1	2	1	1	1	0	0	0	0	0	0	0	0
1114	1	3	1	2	1	0	0	1	1	1	1	0	1	0	0	1	0	6	1	1	0	0	0	1	0	0	0	2	0	0	1	0	0	0	0	0	0	0	0
1115	1	3	1	2	1	0	0	1	1	1	1	1	1	0	0	0	0	6	1	2	0	0	0	0	0	1	0	2	1	1	1	1	1	0	0	0	0	0	0
1116	2	3	1	2	1	0	0	1	1	1	0	0	1	0	0	1	1	6	1	1	0	0	1	1	0	1	0	2	0	0	0	0	0	0	0	0	0	0	0
1117	1	3	1	2	1	0	0	1	1	1	0	0	1	0	0	0	0	4	1	2	0	0	0	0	0	0	1	2	1	0	0	0	0	0	0	0	0	0	0
1118	2	3	1	2	1	0	0	0	0	1	0	1	1	0	0	0	0	3	1	1	1	0	1	1	0	1	0	2	0	0	0	0	0	0	0	1	0	0	0
1119	2	3	1	2	1	0	0	1	1	1	1	1	1	0	0	0	0	6	1	1	0	0	0	0	0	1	0	2	0	0	0	0	0	0	0	1	0	0	0
1120	1	3	1	2	1	0	0	1	1	1	1	1	0	0	0	1	0	6	1	1	0	0	0	1	1	0	0	2	0	0	0	0	1	1	0	0	0	0	0
1121	1	3	1	2	1	0	0	1	1	1	1	1	1	0	0	0	0	6	1	1	0	0	1	0	0	0	0	2	1	0	0	0	0	0	0	0	0	0	0
1122	2	3	1	2	1	0	0	1	1	1	1	0	0	0	0	0	0	4	1	1	0	0	0	0	0	0	0	2	0	0	0	0	0	0	0	1	0	0	0
1123	2	3	1	2	1	0	0	1	1	1	0	0	1	0	0	1	0	5	1	2	0	0	0	0	0	0	0	2	0	0	0	0	0	0	0	1	0	1	0
1124	1	3	4	2	1	0	0	1	1	1	1	1	1	0	0	0	0	6	1	1	1	0	1	0	0	1	1	2	1	1	0	1	1	0	0	0	0	0	0
1125	1	3	4	2	1	0	0	1	1	1	1	1	1	1	1	1	1	10	2	1	0	1	0	1	0	1	1	2	0	0	0	0	1	0	0	0	0	0	0
1126	1	3	4	2	1	0	0	1	1	1	1	1	1	0	0	0	0	6	1	1	1	1	1	1	1	1	0	2	0	0	0	1	0	0	0	0	0	0	0
1127	2	3	4	2	1	0	0	1	1	1	1	1	1	0	0	0	0	6	1	2	0	0	0	0	0	1	0	2	0	0	0	0	0	0	0	0	1	0	0
1128	1	3	4	2	1	1	0	1	1	1	1	1	1	0	0	0	0	6	1	1	1	0	0	0	0	1	0	2	0	1	0	1	1	1	0	0	0	0	0
1129	2	3	4	2	1	1	1	1	1	1	1	1	1	0	0	0	0	6	1	1	1	1	0	1	0	0	0	2	0	0	0	0	0	0	0	0	0	1	0
1130	1	3	4	2	1	1	0	1	1	1	1	1	1	0	0	0	0	6	1	1	1	1	1	1	0	1	0	2	0	1	1	1	1	0	0	0	0	0	0
1131	2	3	4	2	1	0	0	1	1	1	1	1	1	0	0	0	1	7	2	1	1	1	1	1	0	1	0	2	0	0	0	0	0	0	0	0	1	1	1
1132	1	3	4	2	1	0	0	1	1	1	1	1	1	0	0	0	0	6	1	1	1	0	1	0	0	1	0	2	1	1	1	1	0	0	0	0	0	0	0
1133	1	3	4	2	1	1	0	1	1	1	1	1	1	0	0	0	0	6	1	1	1	1	1	0	0	1	1	2	1	1	0	1	1	0	0	0	0	0	0
1134	1	3	4	1	1	0	0	1	1	1	1	1	1	0	0	0	0	6	1	1	0	0	1	1	0	1	1	2	1	0	0	1	1	1	0	0	0	0	0
1135	1	3	4	1	1	0	1	1	1	1	1	1	1	0	0	0	0	6	1	1	1	0	1	0	0	1	0	2	0	1	0	1	0	0	0	0	0	0	0
1136	1	3	4	1	1	0	0	1	1	1	1	1	1	0	0	0	0	6	1	1	1	0	1	1	0	1	1	2	1	1	1	1	1	0	0	0	0	0	0
1137	1	3	4	1	1	0	0	1	1	1	1	1	1	0	0	0	0	6	1	1	0	0	0	0	0	1	0	2	1	0	0	0	0	0	0	0	0	0	0
1138	1	3	4	1	1	0	0	1	1	1	1	1	1	0	0	1	0	7	2	2	0	0	0	0	0	1	0	2	1	1	1	1	0	0	0	0	0	0	0
1139	1	3	4	1	1	0	0	1	1	1	1	1	1	0	0	0	1	7	2	1	1	0	1	1	1	1	1	2	1	1	0	1	1	0	0	0	0	0	0
1140	1	3	4	1	1	0	0	1	1	1	1	1	1	0	0	0	0	6	1	2	0	0	0	0	0	1	1	2	1	1	1	1	1	0	0	0	0	0	0
1141	1	3	4	1	1	0	0	0	1	1	1	0	1	0	0	0	1	5	1	1	0	0	0	1	0	1	1	2	1	1	1	1	1	0	0	0	0	0	0
1142	1	3	4	1	2	0	0	1	1	1	1	1	1	0	0	0	0	6	1	1	0	0	0	1	0	1	1	2	1	0	0	0	0	0	0	0	0	0	0
1143	1	3	4	1	1	0	1	1	1	1	1	1	1	0	0	0	1	7	2	1	0	0	1	0	0	1	0	2	1	1	1	1	1	0	0	0	0	0	0
1144	1	3	4	1	1	0	0	1	1	1	1	1	1	0	0	0	0	6	1	1	1	1	1	1	1	1	1	2	1	1	1	1	1	1	0	0	0	0	0
1145	1	3	4	1	1	0	0	1	1	1	1	1	1	0	0	0	0	6	1	1	0	0	0	1	0	1	0	2	1	0	0	0	0	0	0	0	0	0	0
1146	2	3	4	1	1	0	1	1	1	1	1	1	1	0	0	1	1	8	2	1	1	0	1	0	0	1	0	2	0	0	0	0	0	0	0	1	0	0	0
1147	1	3	4	1	1	0	0	1	1	1	1	1	1	0	0	0	0	6	1	1	1	1	1	0	0	1	1	2	1	1	1	1	1	1	0	0	0	0	0
1148	1	3	4	1	1	0	0	1	1	1	1	1	1	0	1	0	1	8	2	1	1	0	0	0	0	1	1	2	1	1	0	0	0	0	0	0	0	0	0
1149	1	3	4	1	1	0	0	1	1	1	1	1	1	0	0	0	0	6	1	1	0	0	0	0	0	1	1	2	0	1	0	1	0	0	0	0	0	0	0
1150	1	3	4	1	1	0	0	1	1	1	1	1	1	0	0	0	0	6	1	1	1	0	1	1	0	1	1	2	1	1	0	1	1	0	0	0	0	0	0
1151	2	3	2	3	1	0	0	1	1	1	1	1	1	0	0	0	0	6	1	1	1	1	1	1	0	1	0	2	0	0	0	0	0	0	0	1	0	0	0
1152	1	3	2	3	1	0	0	1	1	1	1	0	1	0	0	0	0	5	1	1	1	1	0	0	0	1	0	2	0	1	0	0	0	0	0	0	0	0	0
1153	2	3	2	3	1	0	0	1	1	1	1	1	1	0	0	0	0	6	1	1	0	0	1	0	0	1	0	2	0	0	0	0	0	0	0	0	1	0	0
1154	2	3	2	3	1	0	0	1	1	1	1	1	1	0	0	0	1	7	2	1	1	1	1	1	1	1	0	2	0	0	0	0	0	0	0	1	0	0	1
1155	1	3	2	3	1	0	0	1	1	1	1	1	1	0	0	0	0	6	1	1	1	1	1	0	0	1	0	2	1	1	1	0	0	0	0	0	0	0	0
1156	1	3	2	3	1	0	0	1	1	1	1	1	1	0	0	0	0	6	1	1	1	1	1	1	1	0	0	2	0	0	0	0	0	0	0	0	0	0	0
1157	1	3	2	3	1	0	0	1	1	1	1	1	1	0	0	0	0	6	1	2	0	0	0	0	0	1	0	2	0	1	0	0	0	0	0	0	0	0	0
1158	1	3	2	3	1	1	0	1	1	1	1	1	1	0	0	1	1	8	2	1	0	0	0	1	1	1	1	2	1	0	0	0	1	1	0	0	0	0	0
1159	1	3	2	3	1	0	0	1	1	1	1	1	1	0	0	0	0	6	1	1	1	1	1	1	0	1	1	2	1	0	0	1	1	0	0	0	0	0	0
1160	2	3	2	3	1	1	0	1	1	1	1	1	1	0	0	0	0	6	1	1	1	0	1	0	0	1	0	2	0	0	0	0	0	0	0	1	1	0	0
1161	2	3	2	3	1	0	0	1	1	1	1	1	1	0	0	0	0	6	1	1	1	0	1	0	0	1	0	2	0	0	0	0	0	0	0	1	0	0	0
1162	2	3	4	3	1	0	1	1	1	1	1	1	1	0	0	0	0	6	1	1	0	0	1	1	1	1	0	2	0	0	0	0	0	0	0	1	1	0	0
1163	2	3	4	3	1	0	0	1	1	1	1	1	1	0	0	0	0	6	1	1	1	1	1	1	1	1	1	2	0	0	0	0	0	0	0	1	1	0	0
1164	1	3	4	3	1	0	0	1	1	1	1	1	1	0	0	0	1	7	2	1	0	0	1	1	0	1	0	2	1	0	0	1	1	0	0	0	0	0	0
1165	1	3	4	3	1	0	1	1	1	1	1	1	1	0	0	0	0	6	1	2	0	0	0	0	0	1	1	2	1	1	1	1	1	1	0	0	0	0	0
1166	1	3	4	3	1	0	0	1	1	1	1	1	1	1	0	0	0	7	2	1	0	0	1	1	0	1	1	2	0	0	0	1	1	0	0	0	0	0	0
1167	2	3	4	3	1	0	0	1	1	1	1	0	1	0	0	1	0	6	1	2	0	0	0	0	0	1	0	2	0	0	0	0	0	0	0	0	0	0	0
1168	2	3	4	3	1	0	0	1	1	1	1	1	1	0	0	0	0	6	1	1	1	0	0	1	0	1	1	2	0	0	0	0	0	0	0	1	1	0	0
1169	2	3	4	3	1	0	0	1	0	1	0	1	1	0	0	0	0	4	1	1	1	0	1	0	0	1	0	2	0	0	0	0	0	0	0	1	0	0	0
1170	1	3	4	3	1	0	0	1	1	1	1	1	1	0	0	0	0	6	1	1	0	0	0	0	0	1	0	2	1	1	1	1	1	0	0	0	0	0	0
1171	2	3	4	3	1	0	0	1	1	1	1	1	1	0	0	0	0	6	1	1	1	1	1	0	0	1	0	2	0	0	0	0	0	0	0	0	0	1	0
1172	1	3	4	3	1	0	0	0	0	0	0	0	0	0	0	0	0	0	1	1	1	1	1	1	1	1	0	2	0	1	1	1	1	1	0	0	0	0	0
1173	1	3	4	3	1	0	1	1	1	1	1	1	1	0	0	0	0	6	1	1	0	0	0	0	0	1	0	2	0	0	0	1	1	0	0	0	0	0	0
1174	1	3	4	3	1	0	0	1	1	1	1	1	1	0	0	0	1	7	2	1	0	0	0	1	0	1	1	2	1	0	0	0	1	0	0	0	0	0	0
1175	2	3	4	3	1	0	0	1	1	1	1	1	1	0	0	0	0	6	1	2	0	0	0	0	0	1	0	2	0	0	0	0	0	0	0	1	0	0	0
1176	2	3	1	3	1	0	0	1	1	1	1	1	1	0	0	0	0	6	1	1	0	0	0	0	0	0	0	2	0	0	0	0	0	0	0	1	1	0	0
1177	2	3	1	3	1	0	0	1	1	1	1	1	1	0	0	0	0	6	1	1	0	0	0	1	0	1	0	2	0	0	0	0	0	0	0	1	0	0	1
1178	1	3	1	3	1	0	0	1	1	1	0	0	1	0	0	0	0	4	1	2	0	0	0	0	0	0	1	2	0	1	1	1	0	0	0	0	0	0	0
1179	1	3	1	3	1	0	0	1	1	1	1	1	1	0	0	0	0	6	1	1	0	0	0	1	0	1	1	2	1	1	0	0	0	0	0	0	0	0	0
1180	2	3	1	3	1	0	0	1	1	1	1	1	1	0	0	0	0	6	1	1	0	0	1	0	0	1	1	2	0	0	0	0	0	0	0	1	0	0	0
1181	1	3	1	3	1	0	0	1	1	1	1	0	1	0	0	1	0	6	1	2	0	0	0	0	0	0	0	2	0	0	0	0	1	0	0	0	0	0	0
1182	1	3	1	3	1	0	0	1	1	1	1	1	1	0	0	0	0	6	1	1	0	0	0	0	0	1	0	2	0	1	0	0	0	0	0	0	0	0	0
1183	2	3	1	3	1	0	0	1	1	1	1	1	1	0	0	1	0	7	2	2	0	0	0	0	0	1	0	2	0	0	0	0	0	0	0	1	1	1	0
1184	2	3	1	3	1	0	0	1	1	1	1	1	1	0	0	0	0	6	1	1	1	0	1	0	0	1	0	2	0	0	0	0	0	0	0	1	0	0	0
1185	2	3	1	3	1	1	0	1	1	1	1	0	1	0	0	1	1	7	2	1	1	0	0	1	0	1	0	2	0	0	0	0	0	0	0	1	0	0	0
1186	2	3	1	3	1	0	0	0	1	1	1	1	1	0	0	1	1	7	2	2	0	0	0	0	0	1	0	2	0	0	0	0	0	0	0	1	0	0	0
1187	1	3	1	3	1	0	0	0	1	1	1	0	1	0	0	1	1	6	1	2	0	0	0	0	0	1	0	2	0	1	1	1	0	0	0	0	0	0	0
1188	1	3	1	3	1	0	0	1	1	1	1	1	1	0	0	0	0	6	1	1	1	0	0	0	0	1	0	2	0	0	0	0	0	0	1	0	0	0	0
1189	1	3	1	3	1	0	0	1	1	1	1	1	1	0	0	0	1	7	2	1	0	0	1	1	0	1	1	2	1	0	0	1	1	0	0	0	0	0	0
1190	1	3	1	3	1	0	0	1	1	1	1	1	1	0	0	0	0	6	1	1	0	0	0	0	0	1	0	2	1	1	1	1	1	0	0	0	0	0	0
1191	2	3	1	3	1	0	0	1	1	1	1	1	1	0	0	0	0	6	1	1	0	0	0	0	0	1	1	2	0	0	0	0	0	0	0	0	0	1	0
1192	2	3	1	3	1	0	0	1	1	1	1	1	1	0	0	1	0	7	2	1	0	0	0	0	0	1	0	2	0	0	0	0	0	0	0	1	1	1	0
1193	1	3	2	3	1	0	0	1	1	1	1	1	1	0	0	0	0	6	1	1	1	0	1	1	1	1	0	2	1	1	0	1	1	1	0	0	0	0	0
1194	1	3	2	3	1	0	0	1	1	1	1	1	1	0	0	0	0	6	1	1	1	0	1	0	0	1	0	2	1	1	0	0	0	0	0	0	0	0	0
1195	1	3	2	3	1	0	0	1	1	1	1	1	1	1	0	0	0	7	2	1	1	0	1	1	0	1	0	2	0	1	0	1	1	0	0	0	0	0	0
1196	2	3	2	3	1	0	0	1	1	1	1	1	1	0	0	1	0	7	2	1	0	0	1	0	0	1	0	2	0	0	0	0	0	0	0	0	1	1	1
1197	2	3	2	3	1	0	0	1	1	1	1	1	1	0	0	0	0	6	1	2	0	0	0	0	0	0	0	2	0	0	0	0	0	0	0	0	1	1	1
1198	1	3	2	3	1	0	0	1	1	1	1	1	1	0	0	0	0	6	1	1	1	0	1	1	0	1	0	2	1	1	1	1	1	0	0	0	0	0	0
1199	2	3	2	3	1	0	1	1	1	1	1	1	1	0	0	0	0	6	1	1	0	0	1	1	0	1	1	2	0	0	0	0	0	0	0	0	1	0	1
1200	1	3	2	3	1	0	0	1	1	1	1	1	1	0	0	0	1	7	2	1	1	0	1	1	0	1	0	2	0	1	0	0	1	0	0	0	0	0	0
1201	1	3	2	3	1	0	0	1	1	1	1	0	1	1	0	1	1	8	2	1	1	0	0	1	0	1	0	2	0	1	0	0	1	0	0	0	0	0	0
1202	1	3	2	3	1	0	0	1	1	1	1	1	1	0	0	1	0	7	2	1	1	0	1	0	0	1	0	2	0	1	0	1	0	0	0	0	0	0	0
1203	1	3	2	3	1	0	0	1	1	1	1	1	1	0	0	0	0	6	1	1	1	1	1	1	0	1	1	2	1	1	1	1	1	1	0	0	0	0	0
1204	1	3	2	3	1	0	0	1	1	1	1	1	1	0	0	0	0	6	1	1	1	1	1	1	1	1	1	2	1	1	1	1	1	1	0	0	0	0	0
1205	2	3	2	3	1	0	0	1	1	1	1	1	1	0	0	0	0	6	1	1	0	0	1	0	0	1	0	2	0	0	0	0	0	0	0	1	0	0	0
1206	2	3	2	3	1	0	0	1	1	1	1	1	1	0	0	1	0	7	2	1	1	0	0	0	0	1	0	2	0	0	0	0	0	0	0	1	1	0	0
1207	1	3	2	3	1	0	0	1	1	1	1	1	1	0	0	0	0	6	1	1	1	0	0	0	0	1	0	2	1	1	0	0	0	0	0	0	0	0	0
1208	1	3	2	3	1	0	0	1	1	1	1	1	1	0	0	1	0	7	2	1	0	1	0	0	0	1	0	2	1	1	1	0	0	0	0	0	0	0	0
1209	2	3	2	3	1	0	0	1	1	1	0	0	1	1	0	0	0	5	1	1	1	1	1	1	0	1	0	2	0	0	0	0	0	0	0	0	0	0	0
1210	2	3	2	3	1	0	0	1	1	1	0	0	1	1	0	0	0	5	1	1	1	1	1	1	0	1	0	2	0	0	0	0	0	0	0	0	0	0	0
1211	1	3	2	3	1	0	0	1	1	1	1	0	1	0	0	0	0	5	1	1	1	0	1	0	0	1	0	2	0	1	0	0	0	0	0	0	0	0	0
1212	2	3	2	3	1	0	0	1	1	1	1	1	1	0	0	0	0	6	1	1	0	0	0	0	0	0	0	2	0	0	0	0	0	0	0	0	0	0	0
1213	2	3	2	3	1	1	0	1	1	1	1	1	1	0	0	1	0	7	2	1	1	0	1	0	0	1	0	2	0	0	0	0	0	0	0	1	0	0	0
1214	2	3	2	3	1	0	0	1	1	1	1	0	1	0	0	0	1	6	1	1	1	1	0	0	0	1	0	2	0	0	0	0	0	0	0	1	0	0	0
1215	1	3	3	3	1	0	0	1	1	1	0	0	0	0	0	1	0	4	1	1	1	0	0	0	0	1	0	2	0	1	0	0	0	0	0	0	0	0	0
1216	1	3	3	3	1	0	0	0	1	1	1	1	1	0	0	0	0	5	1	1	1	1	0	1	1	1	0	2	0	1	0	0	1	1	0	0	0	0	0
1217	1	3	3	3	1	0	0	0	1	1	0	0	0	0	0	0	0	2	1	1	0	0	0	0	0	1	0	2	1	0	0	0	0	0	0	0	0	0	0
1218	2	3	3	3	1	0	0	1	1	1	1	1	1	0	0	0	0	6	1	1	1	0	1	1	0	1	0	2	0	0	0	0	0	0	0	0	0	0	0
1219	1	3	3	3	1	0	0	1	0	0	1	1	1	0	0	0	0	4	1	1	1	1	1	1	1	1	1	2	1	1	1	1	1	1	0	0	0	0	0
1220	1	3	3	3	1	0	0	1	1	1	0	0	1	0	0	0	0	4	1	1	1	1	1	1	1	0	0	2	0	0	0	0	0	0	1	0	0	0	0
1221	2	3	3	3	1	0	0	1	1	0	1	0	1	0	0	0	0	4	1	1	1	1	1	1	0	0	0	2	0	0	0	0	0	0	0	1	0	0	0
1222	1	3	3	3	1	0	0	1	1	1	1	1	1	0	0	1	0	7	2	1	1	0	1	0	0	1	1	2	1	0	1	1	0	0	0	0	0	0	0
1223	1	3	3	3	1	1	0	1	1	1	0	0	1	0	0	1	0	5	1	1	0	1	1	0	0	0	0	2	0	0	1	1	0	0	0	0	0	0	0
1224	1	3	3	3	1	0	0	1	1	1	1	1	1	0	0	0	0	6	1	1	1	0	1	0	0	1	0	2	1	1	0	1	0	0	0	0	0	0	0
1225	2	3	3	3	1	0	0	1	1	1	1	1	1	0	0	0	0	6	1	1	0	0	0	0	0	1	0	2	0	0	0	0	0	0	0	1	0	0	0
1226	1	3	3	3	1	0	0	1	1	1	1	0	1	0	0	0	0	5	1	1	1	0	1	0	0	1	1	2	1	1	0	1	0	0	0	0	0	0	0
1227	2	3	2	3	1	0	0	1	1	1	0	0	1	0	0	0	0	4	1	1	0	0	0	0	0	0	0	2	0	0	0	0	0	0	0	1	0	0	0
1228	2	3	2	3	1	0	0	1	1	1	1	1	1	0	0	0	0	6	1	1	0	0	0	1	0	1	0	2	0	0	0	0	0	0	0	1	0	0	0
1229	2	3	2	3	1	0	0	1	1	1	1	1	1	0	0	0	0	6	1	2	0	0	0	0	0	1	0	2	0	0	0	0	0	0	0	1	0	0	0
1230	2	3	2	3	1	0	0	1	1	1	1	0	1	0	0	0	0	5	1	1	1	1	1	1	1	1	0	2	0	0	0	0	0	0	0	1	1	1	1
1231	2	3	2	3	1	0	0	1	1	1	1	1	1	1	0	0	0	7	2	2	0	0	0	0	0	0	0	2	0	0	0	0	0	0	0	1	0	0	0
1232	1	3	2	3	1	0	0	1	1	1	1	1	1	0	0	0	0	6	1	1	0	0	0	0	0	1	0	2	1	0	0	0	0	0	0	0	0	0	0
1233	1	3	2	3	1	1	0	1	0	0	0	1	0	1	0	0	0	3	1	1	0	0	0	0	0	1	0	2	0	0	1	0	0	0	0	0	0	0	0
1234	1	3	2	3	1	1	1	1	1	1	1	1	1	0	0	0	1	7	2	1	0	0	1	1	0	1	0	2	1	1	0	1	1	0	0	0	0	0	0
1235	2	3	2	3	1	0	0	1	1	1	1	1	1	1	1	1	1	10	2	1	0	0	0	0	0	1	0	2	0	0	0	0	0	0	0	1	0	0	0
1236	2	3	2	3	1	0	0	0	1	1	1	1	1	0	0	0	0	5	1	1	0	0	1	1	0	1	0	2	0	0	0	0	0	0	0	1	0	0	0
1237	1	3	2	3	1	0	0	1	1	1	0	0	1	0	0	0	0	4	1	1	0	0	1	0	0	0	0	2	0	0	0	0	1	0	0	0	0	0	0
1238	1	3	2	3	2	0	0	1	1	1	1	1	1	0	0	0	0	6	1	1	1	0	0	0	0	1	0	2	0	1	0	1	0	0	0	0	0	0	0
1239	2	3	2	3	2	0	0	1	1	1	1	1	1	0	0	0	0	6	1	1	1	0	1	0	0	1	0	2	0	0	0	0	0	0	0	1	0	0	0
1240	1	3	3	3	1	1	0	1	1	1	1	1	1	0	0	0	0	6	1	1	1	0	1	0	0	1	1	2	1	1	0	1	0	0	0	0	0	0	0
1241	2	3	3	3	1	0	0	0	1	1	1	1	1	0	0	0	0	5	1	1	1	1	1	1	0	1	0	2	0	0	0	0	0	0	0	0	0	0	0
1242	2	3	3	3	1	0	0	1	1	1	1	1	1	0	0	0	1	7	2	1	1	1	1	1	0	1	0	2	0	0	0	0	0	0	0	1	0	0	0
1243	1	3	3	3	1	1	0	1	1	0	0	0	1	0	0	0	0	3	1	1	1	0	1	1	0	1	0	2	1	0	0	1	1	0	0	0	0	0	0
1244	1	3	3	3	1	0	0	1	1	1	1	1	1	0	0	0	0	6	1	1	1	0	1	1	0	1	1	2	0	1	0	1	1	0	0	0	0	0	0
1245	2	3	3	3	1	0	0	1	1	1	1	1	1	0	0	0	0	6	1	2	0	0	0	0	0	1	0	2	0	0	0	0	0	0	0	1	0	0	0
1246	1	3	3	3	1	0	0	1	1	1	1	1	1	0	0	0	0	6	1	1	0	0	1	0	1	1	1	2	1	0	0	1	1	1	0	0	0	0	0
1247	1	3	3	3	1	0	0	1	1	0	1	1	1	0	0	0	0	5	1	1	1	0	1	1	1	1	1	2	1	0	0	1	0	0	0	0	0	0	0
1248	1	3	3	3	1	0	0	1	1	1	1	1	1	0	0	0	0	6	1	1	1	0	1	0	0	1	0	2	0	0	0	0	1	0	0	0	0	0	0
1249	2	3	3	3	1	0	0	1	1	1	0	0	1	0	0	0	0	4	1	1	1	1	0	0	0	1	0	2	0	0	0	0	0	0	0	1	0	0	1
1250	1	3	3	3	1	1	0	0	0	0	0	1	0	1	1	1	1	5	1	1	0	1	1	1	0	1	1	2	1	1	1	1	1	0	1	0	0	0	0
1251	1	3	3	3	1	0	1	0	0	0	0	0	0	0	0	0	0	0	1	1	1	0	0	0	0	1	1	2	0	1	0	0	0	0	0	0	0	0	0
1252	2	3	1	3	1	0	0	1	1	1	0	1	1	1	0	1	0	7	2	2	0	0	0	0	0	0	0	2	0	0	0	0	1	1	0	0	0	0	0
1253	2	3	1	3	1	0	0	1	1	1	1	1	1	0	0	0	0	6	1	1	0	0	0	0	1	1	0	2	0	0	0	0	0	0	0	1	0	0	0
1254	2	3	1	3	1	0	0	1	1	1	1	1	1	0	0	0	0	6	1	1	0	0	0	0	0	1	1	2	0	0	0	0	0	0	0	0	0	0	0
1255	1	3	1	3	1	0	0	1	1	1	1	0	1	0	0	0	0	5	1	1	0	0	1	0	0	1	1	2	0	0	1	0	1	0	0	0	0	0	0
1256	2	3	1	3	1	0	1	1	1	0	1	1	1	0	0	0	0	5	1	1	0	0	0	0	0	0	0	2	0	0	0	0	0	0	0	1	0	0	0
1257	2	3	1	3	1	1	0	1	1	1	1	1	0	0	0	0	0	5	1	2	0	0	0	0	0	1	0	2	0	0	0	0	0	0	0	0	1	0	0
1258	1	3	2	3	1	0	0	1	1	1	1	1	1	0	0	0	0	6	1	1	1	1	1	1	1	1	1	2	1	1	1	1	1	1	1	0	0	0	0
1259	1	3	2	3	1	0	0	1	1	1	1	1	1	0	0	0	0	6	1	1	1	0	0	0	0	1	1	2	1	1	0	0	0	0	0	0	0	0	0
1260	1	3	2	3	1	0	0	1	1	1	1	1	1	0	0	1	0	7	2	1	1	1	1	0	0	1	1	2	1	1	1	1	0	0	0	0	0	0	0
1261	1	3	2	3	1	0	0	1	1	1	1	1	1	0	0	0	1	7	2	1	1	1	1	1	1	1	1	2	1	1	1	1	1	1	0	0	0	0	0
1262	2	3	2	3	1	0	0	0	1	1	1	0	1	0	0	0	1	5	1	1	0	0	0	0	0	1	0	2	0	0	0	0	0	0	0	0	1	0	0
1263	1	3	2	3	1	0	0	1	1	1	1	1	1	0	0	0	0	6	1	1	0	0	0	0	0	1	0	2	1	0	0	0	0	0	0	0	0	0	0
1264	1	3	2	3	2	0	0	1	1	1	1	1	1	0	0	0	0	6	1	1	0	1	1	1	0	1	1	2	1	1	1	0	0	0	0	0	0	0	0
1265	1	3	4	3	1	0	0	1	1	1	1	1	1	0	0	0	0	6	1	1	1	0	1	1	0	1	1	2	1	1	0	1	1	1	0	0	0	0	0
1266	1	3	4	3	1	0	0	1	1	1	1	1	1	0	0	0	0	6	1	2	0	0	0	0	0	1	0	2	0	1	1	1	1	0	0	0	0	0	0
1267	1	3	4	3	1	0	0	1	1	1	1	1	1	0	0	0	0	6	1	1	0	0	0	0	0	0	0	2	0	0	0	1	0	0	0	0	0	0	0
1268	2	3	4	3	1	0	0	1	1	1	1	1	1	0	0	0	0	6	1	1	1	0	1	1	0	1	0	2	0	0	0	0	0	0	0	0	0	0	0
1269	1	3	4	3	1	1	1	1	1	1	1	1	1	0	0	0	0	6	1	1	1	1	1	1	0	1	0	2	1	1	1	1	1	0	0	0	0	0	0
1270	2	3	4	3	1	0	0	1	1	1	1	1	1	0	0	0	0	6	1	1	0	0	1	1	0	1	1	2	0	0	0	0	0	0	0	0	1	0	0
1271	2	3	4	3	1	0	0	1	1	1	1	1	1	0	0	0	0	6	1	1	1	0	1	1	0	1	1	2	0	0	0	0	0	0	0	0	1	0	0
1272	1	3	4	3	1	0	0	1	1	1	1	1	1	0	0	0	1	7	2	1	1	1	1	1	1	1	0	2	0	1	1	0	1	0	0	0	0	0	0
1273	2	3	4	3	1	0	0	1	1	1	1	1	1	0	0	1	0	7	2	1	1	0	1	0	0	1	0	2	0	0	0	0	0	0	0	1	0	0	0
1274	1	3	4	3	1	0	0	1	1	1	1	1	1	0	0	0	0	6	1	1	1	0	1	1	1	0	0	2	1	1	0	1	1	1	0	0	0	0	0
1275	1	3	4	3	1	1	1	1	1	1	1	1	1	0	0	0	0	6	1	1	0	0	1	1	0	1	1	2	1	1	1	1	1	1	0	0	0	0	0
1276	2	3	4	3	1	1	0	1	1	1	1	1	1	0	0	1	0	7	2	1	1	0	1	0	0	1	0	2	0	0	0	0	0	0	0	1	0	0	0
1277	1	3	1	3	1	0	0	1	1	1	1	1	1	0	0	0	0	6	1	1	1	1	1	1	1	1	0	2	1	1	1	1	1	1	0	0	0	0	0
1278	1	3	1	3	1	0	0	1	1	1	1	0	1	0	0	0	0	5	1	1	1	1	1	1	0	1	0	2	1	1	1	1	1	1	0	0	0	0	0
1279	1	3	1	3	1	0	0	0	1	1	1	1	1	0	0	0	1	6	1	1	0	0	0	0	0	1	1	2	0	1	0	0	0	0	0	0	0	0	0
1280	1	3	1	3	1	0	0	1	1	1	1	1	1	0	0	0	0	6	1	1	0	0	1	0	0	1	1	2	1	0	0	0	0	0	0	0	0	0	0
1281	1	3	1	3	1	0	0	1	1	1	1	1	1	0	0	0	0	6	1	1	0	0	1	0	0	1	1	2	0	0	0	1	0	0	0	0	0	0	0
1282	1	3	1	3	1	0	0	1	1	1	1	1	1	0	0	0	0	6	1	1	1	1	1	1	1	1	0	2	1	1	1	1	1	1	0	0	0	0	0
1283	1	3	1	3	1	0	0	1	1	1	1	1	1	0	0	0	0	6	1	1	0	0	0	0	0	0	0	2	0	1	1	1	1	0	0	0	0	0	0
1284	1	3	1	3	1	0	0	1	1	1	1	1	1	0	0	0	0	6	1	1	1	0	1	1	0	1	1	2	1	1	0	1	1	0	0	0	0	0	0
1285	2	3	1	3	1	0	0	1	1	1	0	0	1	0	0	1	0	5	1	2	0	0	0	0	0	1	0	2	0	0	0	0	0	0	0	0	0	0	0
1286	1	3	1	3	1	0	0	1	1	1	1	1	1	0	0	0	1	7	2	2	0	0	0	0	0	1	0	2	1	1	1	1	1	0	0	0	0	0	0
1287	2	3	1	3	1	0	0	1	1	1	0	1	1	0	0	0	0	5	1	1	0	0	0	0	0	1	0	2	0	0	0	0	0	0	0	1	1	0	0
1288	2	3	1	3	1	0	0	1	1	1	1	0	1	0	0	0	0	5	1	1	1	0	1	0	0	1	0	2	0	0	0	0	0	0	0	1	0	0	0
1289	1	3	2	3	1	0	0	1	1	1	1	0	1	0	0	0	0	5	1	1	0	0	1	0	0	0	0	2	1	1	0	0	0	0	0	0	0	0	0
1290	1	3	2	3	1	0	0	1	1	1	1	1	1	0	0	0	0	6	1	1	1	1	1	1	0	1	0	2	1	1	1	1	1	1	1	0	0	0	0
1291	1	3	2	3	1	0	0	1	1	1	1	1	1	0	0	0	0	6	1	1	1	1	1	1	1	1	0	2	0	0	1	1	0	0	0	0	0	0	0
1292	1	3	2	3	1	0	0	1	1	1	1	1	1	0	0	0	0	6	1	1	1	1	1	1	1	1	0	2	0	0	0	0	0	0	0	0	0	0	0
1293	1	3	2	3	1	0	0	1	1	1	1	1	1	0	0	0	0	6	1	2	0	0	0	0	0	1	1	2	1	1	1	1	1	0	0	0	0	0	0
1294	1	3	2	3	1	0	0	1	1	1	1	1	1	0	0	0	0	6	1	1	1	1	1	0	0	1	0	2	1	1	1	1	0	0	0	0	0	0	0
1295	2	3	2	3	1	0	0	1	1	1	0	0	0	0	1	0	0	4	1	2	0	0	0	0	0	1	1	2	0	0	0	0	0	0	0	0	1	0	0
1296	2	3	2	3	1	0	0	0	1	1	1	0	0	0	0	0	0	3	1	2	0	0	0	0	0	1	0	2	0	0	0	0	0	0	0	0	1	0	0
1297	1	3	2	3	1	0	0	1	1	1	1	1	1	0	0	1	1	8	2	1	1	1	1	1	1	1	0	2	0	0	0	1	1	1	0	0	0	0	0
1298	1	3	2	3	1	0	0	0	1	1	0	0	0	0	0	0	0	2	1	1	1	1	1	1	0	0	0	2	0	0	0	1	1	1	0	0	0	0	0
1299	2	3	2	3	1	0	0	0	1	1	1	1	1	1	0	1	0	7	2	1	0	1	0	1	0	1	0	2	0	0	0	0	0	0	0	0	1	0	0
1300	1	3	2	3	1	0	0	0	1	1	0	1	1	0	0	1	0	5	1	2	0	0	0	0	0	1	0	2	1	1	0	0	0	0	0	0	0	0	0
1301	1	3	2	3	1	0	1	1	1	1	0	0	1	0	0	0	1	5	1	1	0	0	0	0	0	0	1	2	1	0	0	0	0	0	0	0	0	0	0
1302	1	3	1	3	1	0	0	1	1	1	1	1	1	1	0	1	1	9	2	1	1	1	1	1	1	1	1	2	1	1	1	1	1	1	0	0	0	0	0
1303	2	3	1	3	1	0	0	1	1	1	0	1	1	0	0	0	0	5	1	1	0	0	1	1	0	1	0	2	0	0	0	0	0	0	0	1	0	0	1
1304	1	3	1	3	2	0	0	1	1	1	0	1	1	0	0	1	0	6	1	1	0	0	0	0	0	0	0	2	0	0	1	0	0	0	0	0	0	0	0
1305	2	3	1	3	1	1	0	0	1	1	1	0	1	0	0	1	1	6	1	1	0	0	0	0	1	1	0	2	0	0	0	0	0	0	0	1	0	1	0
1306	1	3	1	3	1	0	0	1	1	1	1	0	1	0	0	0	0	5	1	1	1	1	1	1	0	0	0	2	0	0	0	0	0	0	1	0	0	0	0
1307	2	3	1	3	1	0	0	1	1	0	1	0	1	0	0	0	0	4	1	1	1	1	1	1	0	1	0	2	0	0	0	0	0	0	0	1	0	0	0
1308	1	3	1	3	1	0	0	0	1	1	0	0	1	0	0	1	0	4	1	2	0	0	0	0	0	0	0	2	0	0	0	1	0	0	0	0	0	0	0
1309	2	3	1	3	1	0	0	1	1	1	1	1	1	0	0	0	1	7	2	1	1	0	1	0	0	1	1	2	0	0	0	0	0	0	0	0	0	1	0
1310	1	3	1	3	2	0	0	1	1	1	1	1	1	0	0	0	0	6	1	1	1	1	1	1	0	1	0	2	0	0	0	0	1	0	0	0	0	0	0
1311	2	3	1	3	1	0	0	1	1	1	1	1	1	0	0	0	0	6	1	1	1	0	1	1	0	1	0	2	0	0	0	0	0	0	0	1	1	0	1
1312	2	3	1	3	1	0	0	1	1	1	1	1	1	0	0	0	0	6	1	1	0	0	0	0	0	0	0	2	0	0	0	0	0	0	0	1	0	0	0
1313	1	3	1	3	1	0	0	1	1	1	1	0	1	0	0	1	0	6	1	1	1	1	1	0	0	1	0	2	0	1	1	1	1	0	0	0	0	0	0
1314	2	3	1	3	1	0	0	1	1	1	0	0	1	1	0	1	0	6	1	2	0	0	0	0	0	1	1	2	0	0	0	0	0	0	0	0	1	1	1
1315	1	3	1	3	1	0	0	1	1	1	1	1	1	0	0	0	0	6	1	1	1	1	1	1	1	1	0	2	1	1	1	1	1	1	0	0	0	0	0
1316	1	3	1	3	1	0	0	1	1	1	1	1	1	0	0	1	0	7	2	1	1	1	1	0	0	1	0	2	0	0	0	0	0	1	0	0	0	0	0
1317	2	3	1	3	1	0	0	1	1	1	1	1	1	0	0	0	0	6	1	2	0	0	0	0	0	1	0	2	0	0	0	0	0	0	0	1	0	0	0
1318	1	3	1	3	1	0	0	1	1	1	1	1	1	0	0	0	1	7	2	1	0	0	0	0	0	0	1	2	0	0	0	1	0	1	0	0	0	0	0
1319	1	3	1	3	1	0	0	1	1	1	1	1	1	0	0	0	0	6	1	1	0	0	1	0	1	1	1	2	1	0	0	1	0	0	0	0	0	0	0
1320	2	3	1	3	1	0	0	1	1	1	1	1	1	0	0	0	0	6	1	1	1	0	1	0	0	1	0	2	0	0	0	0	0	0	0	1	0	0	0
1321	1	3	1	3	1	0	0	1	1	1	1	1	1	0	0	1	0	7	2	1	1	1	1	1	0	1	1	2	1	1	1	1	1	0	0	0	0	0	0
1322	1	3	1	3	1	0	0	1	1	1	1	1	1	1	1	1	0	9	2	2	0	0	0	0	0	0	0	2	1	0	0	0	0	0	0	0	0	0	0
1323	2	3	1	3	1	0	0	1	1	1	1	0	0	0	0	0	0	4	1	2	0	0	0	0	0	0	0	2	0	0	0	0	0	0	0	1	0	0	0
1324	2	3	1	3	1	0	0	1	1	1	1	1	1	0	0	1	0	7	2	2	0	0	0	0	0	0	0	2	0	0	0	0	0	0	0	0	1	0	0
1325	2	3	1	3	1	0	0	1	1	0	1	0	1	0	0	0	0	4	1	1	1	0	1	1	0	0	0	2	0	0	0	0	0	0	0	1	1	0	0
1326	2	3	1	3	1	0	0	1	1	1	1	1	1	0	0	0	0	6	1	1	0	1	0	0	0	1	0	2	0	0	0	0	0	0	0	1	1	0	0
1327	2	3	1	3	1	0	0	1	1	1	1	0	1	0	0	0	0	5	1	1	0	0	0	0	0	1	0	2	0	0	0	0	0	0	0	1	0	0	0
1328	2	3	1	3	1	0	0	1	1	1	1	1	1	0	0	0	0	6	1	1	0	0	0	0	0	1	0	2	0	0	0	0	0	0	0	1	0	0	0
1329	2	3	1	3	1	0	0	1	1	1	1	1	1	0	0	0	0	6	1	1	1	1	1	1	1	0	0	2	0	0	0	0	0	0	0	1	0	0	0
1330	1	3	1	3	1	0	0	1	1	1	1	1	1	0	0	1	0	7	2	1	1	1	1	1	1	1	0	2	0	0	1	1	1	1	0	0	0	0	0
1331	2	3	1	3	1	0	0	1	1	1	1	1	1	0	0	0	0	6	1	2	0	0	0	0	0	1	0	2	0	0	0	0	0	0	0	1	1	0	0
1332	2	3	1	3	1	0	0	1	1	1	1	1	1	0	0	0	0	6	1	1	1	1	1	0	0	1	0	2	0	0	0	0	0	0	0	1	1	1	0
1333	2	3	1	3	1	0	0	1	1	1	1	1	1	0	0	0	0	6	1	2	0	0	0	0	0	1	0	2	0	0	0	0	0	0	0	1	0	0	1
1334	2	3	1	3	1	0	0	1	1	1	1	1	1	0	0	0	0	6	1	2	0	0	0	0	0	0	0	2	0	0	0	0	0	0	0	0	1	0	0
1335	2	3	1	3	1	0	0	1	1	1	1	1	1	0	0	0	0	6	1	1	1	0	1	0	0	1	0	2	0	0	0	0	0	0	0	1	0	0	0
1336	1	3	1	3	1	0	0	1	1	1	0	1	1	0	0	0	0	5	1	1	0	0	0	0	0	1	0	2	1	0	0	0	0	0	0	0	0	0	0
1337	1	3	1	3	1	0	0	1	1	1	1	1	1	0	0	0	0	6	1	1	0	0	0	1	1	1	0	2	0	0	0	0	1	1	0	0	0	0	0
1338	2	3	1	3	1	0	0	1	1	1	1	1	1	0	0	0	0	6	1	1	1	0	0	1	0	1	0	2	0	0	0	0	0	0	0	1	1	0	1
1339	1	3	1	3	1	0	0	1	1	1	1	1	1	0	0	0	0	6	1	2	0	0	0	0	0	1	1	2	0	1	0	0	0	0	0	0	0	0	0
1340	2	3	1	3	1	0	0	1	1	1	1	0	1	0	0	1	1	7	2	1	0	0	0	0	0	1	0	2	0	0	0	0	0	0	0	0	1	0	0
1341	1	3	1	3	1	0	0	0	1	1	1	1	1	0	0	0	0	5	1	1	1	1	1	1	0	0	1	2	1	1	1	1	1	0	0	0	0	0	0
1342	1	3	1	3	1	0	0	1	1	1	1	1	1	0	0	0	0	6	1	1	1	1	1	1	0	1	1	2	1	1	1	1	1	0	0	0	0	0	0
1343	2	3	1	3	1	0	0	1	1	1	1	1	1	0	0	0	0	6	1	1	1	1	0	0	0	1	0	2	0	0	0	0	0	0	0	1	0	0	0
1344	1	3	1	3	1	0	0	1	1	1	1	1	1	0	0	0	0	6	1	1	0	0	0	0	0	1	0	2	0	0	1	0	1	1	0	0	0	0	0
1345	1	3	1	3	1	0	0	1	1	1	0	0	1	0	0	0	0	4	1	1	1	1	1	1	1	1	1	2	1	0	1	0	0	0	0	0	0	0	0
1346	2	3	1	3	1	0	0	0	1	1	1	0	1	0	0	1	0	5	1	1	0	0	0	0	0	0	0	2	0	0	0	0	0	0	0	0	0	0	0
1347	2	3	2	3	1	0	0	1	1	1	1	1	1	0	0	0	0	6	1	1	1	0	0	0	0	1	0	2	0	0	0	0	0	0	0	0	0	0	0
1348	1	3	2	3	1	0	0	1	1	1	1	1	1	0	0	0	0	6	1	1	0	0	1	0	0	1	1	2	1	0	0	0	0	0	0	0	0	0	0
1349	1	3	2	3	1	0	0	1	1	1	1	1	1	0	0	1	0	7	2	1	1	0	0	0	0	1	0	2	0	0	0	0	0	1	0	0	0	0	0
1350	2	3	2	3	1	1	0	1	1	1	1	1	1	0	0	1	0	7	2	1	1	1	1	1	1	1	0	2	0	0	0	0	0	0	0	1	1	0	0
1351	1	3	2	3	1	0	0	1	1	1	1	1	1	0	0	0	0	6	1	1	1	0	0	0	0	1	0	2	0	1	0	0	0	0	0	0	0	0	0
1352	1	3	2	3	1	0	0	1	1	1	1	1	1	0	0	0	0	6	1	1	1	0	0	0	0	1	0	2	0	0	0	1	1	0	0	0	0	0	0
1353	2	3	2	3	1	0	0	1	1	1	1	1	1	0	0	0	0	6	1	1	1	1	1	1	0	1	0	2	0	0	0	0	0	0	0	1	0	0	0
1354	1	3	2	3	1	0	0	1	1	1	1	1	1	0	0	0	0	6	1	2	0	0	0	0	0	1	0	2	0	1	1	1	1	0	0	0	0	0	0
1355	1	3	2	3	1	0	0	1	1	1	1	1	1	0	0	0	0	6	1	2	0	0	0	0	0	1	1	2	1	1	1	1	0	0	0	0	0	0	0
1356	1	3	2	3	1	0	0	1	1	1	1	0	1	0	0	0	1	6	1	1	0	0	1	0	0	1	0	2	1	0	0	0	0	0	0	0	0	0	0
1357	1	3	2	3	1	0	0	1	1	1	1	1	1	0	0	0	0	6	1	1	1	0	1	1	0	1	0	2	1	1	0	0	1	0	0	0	0	0	0
1358	2	3	2	3	1	0	0	1	1	0	1	1	1	0	0	0	0	5	1	1	0	0	0	0	0	0	0	2	0	0	0	0	0	0	0	1	0	0	0
1359	2	3	2	3	1	0	0	1	1	1	1	1	1	0	0	0	0	6	1	1	1	0	0	0	0	1	0	2	0	0	0	0	0	0	0	1	0	0	0
1360	2	3	2	3	1	0	0	1	1	1	1	1	1	0	0	0	0	6	1	1	0	0	1	1	0	0	1	2	0	0	0	0	0	0	0	0	0	0	0
1361	1	3	2	3	1	0	0	1	1	1	1	1	1	1	0	0	0	7	2	1	1	1	1	1	1	1	0	2	0	1	0	0	1	1	0	0	0	0	0
1362	1	3	2	3	1	0	0	1	1	1	0	0	1	0	0	0	0	4	1	1	0	1	1	0	0	1	1	2	1	1	1	1	0	0	0	0	0	0	0
1363	2	3	2	3	1	0	0	1	1	1	1	0	1	0	0	0	0	5	1	1	0	0	0	0	0	1	1	2	0	0	0	0	0	0	0	1	0	0	0
1364	1	3	2	3	1	0	0	1	1	1	1	0	1	1	1	1	0	8	2	1	1	0	1	0	0	0	0	2	0	0	0	1	0	0	0	0	0	0	0
1365	1	3	2	3	1	0	0	1	1	1	1	1	1	0	0	0	0	6	1	1	1	1	1	1	1	1	1	2	0	1	1	1	1	1	0	0	0	0	0
1366	2	3	2	3	1	0	0	1	1	1	1	1	1	0	0	0	0	6	1	1	1	0	0	0	0	1	0	2	0	0	0	0	0	0	0	1	0	0	0
1367	1	3	2	3	1	0	1	1	1	1	1	1	1	0	0	0	1	7	2	1	1	1	1	1	1	1	0	2	0	0	0	1	1	1	0	0	0	0	0
1368	2	3	2	3	1	0	0	1	1	1	1	0	1	0	0	0	0	5	1	1	1	1	1	1	0	1	0	2	0	0	0	0	0	0	0	1	0	0	0
1369	2	3	2	3	1	0	0	1	1	1	1	1	1	0	0	0	0	6	1	1	1	1	1	1	1	1	0	2	0	0	0	0	0	0	0	1	0	0	0
1370	2	3	2	3	1	1	0	1	1	1	1	1	1	0	0	0	0	6	1	1	0	0	0	0	1	1	0	2	0	0	0	0	0	0	0	1	1	1	0
1371	2	3	2	3	1	0	1	0	1	1	1	1	1	0	0	0	0	5	1	1	1	1	1	1	1	1	0	2	0	0	0	0	0	0	0	1	1	1	1
1372	1	3	2	3	1	0	1	1	1	1	1	0	1	0	0	0	0	5	1	1	1	0	1	0	0	1	1	2	1	0	0	0	0	0	0	0	0	0	0
1373	1	3	2	3	1	1	1	1	1	1	1	0	1	0	0	0	0	5	1	1	1	0	1	0	0	1	1	2	1	0	0	0	0	0	0	0	0	0	0
1374	1	3	2	3	1	0	0	1	1	0	1	1	1	0	0	0	0	5	1	1	0	0	0	0	0	1	1	2	1	0	0	0	0	0	0	0	0	0	0
1375	2	3	2	3	1	0	0	1	1	1	1	1	1	0	0	1	0	7	2	1	1	0	1	1	0	1	0	2	0	0	0	0	0	0	0	1	0	0	0
1376	1	3	2	3	1	0	0	1	1	1	0	1	1	0	0	1	0	6	1	1	0	0	0	0	0	1	0	2	0	1	0	0	0	0	0	0	0	0	0
1377	2	3	2	3	1	0	0	1	1	1	1	0	1	1	0	0	1	7	2	1	1	1	0	0	0	1	0	2	0	0	0	0	0	0	0	1	0	0	0
1378	1	3	2	3	1	0	0	1	1	1	1	1	1	0	0	0	0	6	1	1	1	0	1	0	0	1	1	2	1	1	0	1	0	0	0	0	0	0	0
1379	2	3	2	3	1	0	0	1	1	1	1	1	1	1	0	1	0	8	2	1	1	0	1	0	0	1	0	2	0	0	0	0	0	0	0	0	1	1	1
1380	1	3	2	3	1	0	0	1	1	1	1	1	1	0	0	1	0	7	2	1	0	0	1	1	0	1	1	2	1	0	0	1	1	0	0	0	0	0	0
1381	1	3	2	3	1	1	1	1	1	1	1	1	1	0	0	1	0	7	2	1	0	0	1	0	0	1	0	2	1	0	0	1	0	0	0	0	0	0	0
1382	1	3	3	3	1	0	0	1	1	1	1	1	1	0	0	0	0	6	1	1	1	1	1	0	0	1	1	2	1	1	1	1	0	0	0	0	0	0	0
1383	1	3	3	3	1	1	1	1	1	1	1	1	1	0	0	0	0	6	1	1	1	0	1	0	0	1	0	2	0	0	0	1	0	0	0	0	0	0	0
1384	1	3	3	3	1	1	0	1	1	1	1	1	1	0	0	0	0	6	1	1	1	1	1	1	0	1	0	2	1	0	0	0	0	0	0	0	0	0	0
1385	2	3	3	3	1	1	0	1	1	1	1	0	1	1	0	0	0	6	1	1	1	0	0	0	0	1	0	2	0	0	0	0	0	0	0	1	0	0	0
1386	2	3	3	3	1	0	0	1	1	1	1	0	1	0	0	1	0	6	1	1	1	0	1	0	0	1	0	2	0	0	0	0	0	0	0	1	0	0	0
1387	1	3	3	3	1	0	0	1	1	1	1	1	1	0	0	0	0	6	1	1	1	1	1	0	0	1	0	2	1	1	1	1	0	0	0	0	0	0	0
1388	1	3	3	3	1	0	1	1	1	1	1	1	1	0	0	0	0	6	1	1	0	0	1	0	0	1	0	2	1	1	1	0	0	0	0	0	0	0	0
1389	2	3	3	3	1	0	0	1	1	1	1	0	1	0	0	1	0	6	1	1	1	0	1	0	0	1	0	2	0	0	0	0	0	0	0	0	1	0	1
1390	1	3	3	3	1	0	0	1	1	1	1	1	1	0	0	0	0	6	1	1	1	0	1	0	0	1	0	2	0	1	0	0	0	0	0	0	0	0	0
1391	2	3	3	3	2	1	0	1	1	1	1	1	1	0	0	0	0	6	1	2	0	0	0	0	0	1	0	2	0	0	0	0	0	0	0	1	0	0	0
1392	2	3	3	3	1	1	1	0	1	1	1	1	1	0	0	1	0	6	1	1	1	1	1	0	0	1	0	2	0	0	0	0	0	0	0	1	0	0	0
1393	2	3	3	3	1	0	0	1	1	1	1	1	1	0	0	0	0	6	1	1	1	0	1	0	0	1	0	2	0	0	0	0	0	0	0	1	0	0	0
1394	2	3	3	3	1	1	1	1	1	1	0	1	1	0	0	0	0	5	1	1	1	0	1	0	0	1	0	2	0	0	0	0	0	0	0	1	0	0	0
1395	2	3	3	3	2	0	0	0	1	1	1	1	1	0	0	0	0	5	1	2	0	0	0	0	0	1	0	2	0	0	0	0	0	0	0	0	1	0	1
1396	1	3	3	3	1	0	0	1	1	1	1	1	1	0	0	0	0	6	1	1	1	1	1	0	0	1	0	2	1	1	1	0	1	0	0	0	0	0	0
1397	2	3	3	3	1	0	0	1	1	1	1	0	1	0	0	1	0	6	1	1	1	1	1	1	0	1	0	2	0	0	0	0	0	0	0	0	1	1	1
1398	1	3	3	3	1	0	0	1	1	1	1	1	1	0	0	0	0	6	1	1	1	1	1	0	0	1	0	2	1	1	0	1	0	1	0	0	0	0	0
1399	1	3	3	3	1	0	0	1	1	1	1	1	1	0	0	0	0	6	1	2	0	0	0	0	0	1	0	2	1	1	0	1	0	0	1	0	0	0	0
1400	1	3	3	3	1	0	0	1	1	1	1	1	1	0	0	0	0	6	1	1	1	1	1	0	0	1	0	2	1	1	0	1	0	1	0	0	0	0	0
1401	1	3	3	3	1	0	0	1	1	1	1	1	1	0	0	0	0	6	1	1	1	0	1	1	1	1	1	2	1	1	0	1	1	1	0	0	0	0	0
1402	1	3	3	3	1	0	0	1	1	1	1	1	1	0	0	1	0	7	2	1	1	0	1	0	0	1	1	2	1	1	0	0	0	0	0	0	0	0	0
1403	1	3	3	3	1	0	0	1	1	1	1	1	1	0	0	0	0	6	1	1	1	1	1	1	0	1	1	2	1	1	1	1	1	1	0	0	0	0	0
1404	2	3	3	3	1	0	0	1	1	1	1	1	1	0	0	0	0	6	1	1	1	0	0	0	0	1	0	2	0	0	0	0	0	0	0	1	0	1	0
1405	2	3	3	3	1	0	0	1	1	1	1	1	1	0	0	0	0	6	1	1	1	1	1	1	0	1	0	2	0	0	0	0	0	0	0	1	1	0	0
1406	1	3	3	3	1	1	1	1	1	1	0	1	1	0	0	1	0	6	1	1	0	0	0	0	0	1	1	2	1	1	0	1	0	0	0	0	0	0	0
1407	1	3	3	3	1	0	0	0	1	1	1	1	1	0	0	0	0	5	1	1	1	1	1	1	1	1	0	2	1	1	1	1	1	1	0	0	0	0	0
1408	1	3	3	3	1	0	0	1	1	1	1	1	1	0	0	0	0	6	1	1	1	0	0	0	0	1	0	2	1	0	0	0	0	0	0	0	0	0	0
1409	2	3	3	3	1	0	0	1	1	1	1	1	1	0	0	1	0	7	2	1	0	1	0	0	0	1	0	2	0	0	0	0	0	0	0	0	0	0	0
1410	1	3	3	3	1	0	0	1	1	1	1	1	1	0	0	0	0	6	1	1	1	1	1	0	0	1	1	2	1	1	1	1	0	0	0	0	0	0	0
1411	2	3	3	3	1	1	0	1	1	1	1	0	1	0	0	1	0	6	1	2	0	0	0	0	0	1	0	2	0	0	0	0	0	0	0	1	0	0	0
1412	1	3	3	3	1	0	0	1	1	0	1	1	1	0	0	0	0	5	1	1	1	0	1	1	0	1	1	2	0	0	0	0	0	0	0	0	0	0	0
1413	1	3	3	3	1	0	0	1	1	1	1	0	1	0	0	0	1	6	1	1	1	0	0	0	0	1	1	2	1	1	0	0	0	0	0	0	0	0	0
1414	1	3	3	3	1	0	0	1	1	1	1	1	1	1	0	0	1	8	2	1	0	1	1	0	0	1	1	2	1	1	1	1	0	0	0	0	0	0	0
1415	1	3	3	3	1	0	0	1	1	1	1	1	1	0	0	1	0	7	2	1	1	0	1	1	0	1	1	2	0	0	1	0	1	0	0	0	0	0	0
1416	1	3	3	3	1	0	0	1	1	1	0	1	1	0	0	1	0	6	1	1	1	0	1	1	0	1	1	2	0	0	0	0	0	0	0	0	0	0	0
1417	1	3	3	3	2	1	0	1	1	1	1	0	1	0	0	0	0	5	1	1	0	0	0	0	0	1	0	2	1	1	1	1	1	1	0	0	0	0	0
1418	2	3	3	3	1	0	0	1	1	1	1	1	1	0	0	0	0	6	1	1	1	1	1	1	1	0	0	2	0	0	0	0	0	0	0	0	1	0	0
1419	2	3	3	3	1	0	0	1	1	1	1	1	1	0	0	0	0	6	1	1	1	1	1	1	1	0	0	2	0	0	0	0	0	0	0	0	1	0	0
1420	1	3	3	3	1	0	0	1	1	1	1	1	1	0	0	1	0	7	2	1	1	0	1	1	0	1	0	2	0	0	0	1	0	0	0	0	0	0	0
1421	1	3	3	3	1	0	0	1	1	1	1	1	1	0	0	0	0	6	1	1	0	0	1	0	0	1	1	2	1	0	0	0	0	0	0	0	0	0	0
1422	2	3	3	3	1	0	0	1	1	1	1	1	1	0	0	0	0	6	1	1	0	0	1	0	0	1	0	2	0	0	0	0	0	0	0	1	0	0	0
1423	1	3	3	3	1	0	0	1	1	1	1	1	1	0	0	0	0	6	1	1	1	0	1	0	0	1	1	2	1	1	1	1	0	0	0	0	0	0	0
1424	2	3	3	3	1	0	0	1	1	1	0	1	1	0	0	1	1	7	2	2	0	0	0	0	0	1	0	2	0	0	0	0	0	0	0	0	1	0	0
1425	2	3	3	3	1	0	0	1	1	1	1	1	1	0	0	0	0	6	1	1	1	1	1	1	1	1	0	2	0	0	0	0	0	0	0	0	0	0	0
1426	1	3	3	3	1	0	0	1	1	1	1	1	1	0	0	0	0	6	1	1	1	1	1	1	1	1	0	2	1	1	1	1	1	1	0	0	0	0	0
1427	1	3	3	3	1	0	0	1	1	1	1	1	1	0	0	0	0	6	1	1	1	0	0	0	0	1	0	2	1	1	0	0	0	0	0	0	0	0	0
1428	1	3	3	3	1	1	0	1	1	1	1	1	1	0	0	0	0	6	1	1	0	0	0	0	0	1	0	2	0	0	1	1	1	0	0	0	0	0	0
1429	2	3	3	3	2	0	0	1	1	1	0	1	1	1	1	1	1	9	2	1	1	1	1	1	1	1	0	2	0	0	0	0	0	0	0	1	1	1	1
1430	1	3	3	3	1	0	0	1	1	1	1	1	1	0	0	0	0	6	1	1	1	1	1	1	0	1	1	2	1	1	1	1	0	0	0	0	0	0	0
1431	2	3	3	3	1	0	0	1	1	1	1	0	1	0	0	0	0	5	1	1	0	0	0	0	0	1	1	2	0	0	0	0	0	0	0	1	1	0	0
1432	2	3	3	3	1	0	0	1	1	1	1	0	1	1	0	0	0	6	1	1	0	0	1	1	1	1	0	2	0	0	0	0	0	0	0	1	0	0	0
1433	1	3	3	3	1	1	0	1	1	1	1	1	1	1	0	0	1	8	2	1	1	0	1	1	1	1	1	2	1	1	1	1	1	1	0	0	0	0	0
1434	1	3	3	3	1	0	0	1	1	1	1	1	1	1	1	1	1	10	2	1	0	0	0	0	0	1	1	2	1	1	1	1	1	1	0	0	0	0	0
1435	1	3	3	3	1	0	0	1	1	1	0	1	1	0	0	1	0	6	1	1	1	0	1	0	1	1	0	2	0	0	0	0	1	1	1	0	0	0	0
1436	1	3	3	3	1	0	0	0	1	1	0	0	1	0	0	0	0	3	1	1	0	0	0	0	0	1	1	2	1	0	0	0	0	0	0	0	0	0	0
1437	1	3	3	3	1	0	0	1	1	1	1	1	1	0	0	0	0	6	1	1	1	1	1	0	0	1	1	2	1	1	1	1	0	0	0	0	0	0	0
1438	2	3	4	3	1	0	0	1	1	1	1	1	1	0	0	0	0	6	1	1	1	0	1	0	0	1	0	2	0	0	0	0	0	0	0	1	0	0	0
1439	1	3	4	3	1	0	0	1	1	1	1	1	1	0	0	0	0	6	1	1	0	0	0	1	0	1	0	2	0	0	0	1	0	0	0	0	0	0	0
1440	2	3	4	3	1	0	0	1	1	1	1	1	1	0	0	0	0	6	1	1	1	1	1	0	0	1	0	2	0	0	0	0	0	0	0	1	0	0	0
1441	1	3	4	3	1	0	0	1	1	1	1	1	1	0	0	0	0	6	1	1	1	1	1	1	1	1	1	2	1	1	1	1	1	0	0	0	0	0	0
1442	2	3	4	3	1	1	0	1	1	1	1	1	1	0	0	0	0	6	1	1	1	1	1	1	1	1	0	2	0	0	0	0	0	0	0	1	0	0	0
1443	1	3	4	3	1	1	0	1	1	1	1	1	1	0	0	0	0	6	1	1	1	0	0	0	0	1	1	2	1	1	0	0	0	0	0	0	0	0	0
1444	2	3	4	3	1	1	0	1	1	1	1	1	1	0	0	1	0	7	2	1	1	0	1	1	0	1	0	2	0	0	0	0	0	0	0	1	0	0	0
1445	1	3	4	3	1	0	0	1	1	1	1	1	1	0	0	0	0	6	1	1	1	0	1	1	0	1	1	2	1	1	0	1	0	0	0	0	0	0	0
1446	2	3	4	3	1	0	0	1	1	1	1	0	1	0	0	0	0	5	1	1	1	0	1	1	0	1	0	2	0	0	0	0	0	0	0	1	0	0	0
1447	1	3	4	3	1	0	0	1	1	1	1	1	1	0	0	0	0	6	1	1	1	0	1	1	1	1	1	2	1	1	0	1	0	1	0	0	0	0	0
1448	1	3	4	3	1	0	0	1	1	1	1	1	1	1	1	1	0	9	2	1	1	1	1	1	1	1	0	2	0	1	1	1	1	1	1	0	0	0	0
1449	1	3	4	3	1	0	0	1	1	1	1	1	1	0	0	0	0	6	1	1	0	0	0	0	0	1	0	2	1	0	0	0	0	0	0	0	0	0	0
1450	1	3	4	3	1	1	1	1	1	1	1	1	1	0	0	0	0	6	1	1	1	0	1	1	1	1	1	2	1	1	0	1	1	1	0	0	0	0	0
1451	2	3	4	3	1	0	0	1	1	1	1	1	1	0	0	0	0	6	1	1	1	0	1	0	0	1	0	2	0	0	0	0	0	0	0	1	0	0	0
1452	2	3	4	3	1	1	0	1	1	1	0	1	1	1	0	1	0	7	2	1	1	0	1	0	0	1	0	2	0	0	0	0	0	0	0	1	1	1	0
1453	2	3	4	3	1	0	0	0	1	1	0	0	0	0	0	0	0	2	1	1	0	0	0	0	0	1	0	2	0	0	0	0	0	0	0	1	0	0	0
1454	2	3	4	3	1	0	0	1	1	1	1	1	1	0	0	0	0	6	1	2	0	0	0	0	0	1	0	2	0	0	0	0	0	0	0	1	0	0	0
1455	2	3	4	3	1	0	0	1	1	1	1	1	1	0	0	0	0	6	1	2	0	0	0	0	0	1	0	2	0	0	0	0	0	0	0	1	0	0	1
1456	2	3	4	3	1	0	0	1	1	1	1	1	1	0	0	0	0	6	1	1	1	1	1	1	1	1	0	2	0	0	0	0	0	0	0	0	0	0	0
1457	2	3	4	3	1	0	0	1	1	1	0	0	1	1	0	1	1	7	2	1	0	0	0	0	0	0	0	2	0	0	0	0	0	0	0	0	0	0	0
1458	2	3	4	3	1	0	0	1	1	1	0	0	0	0	0	1	0	4	1	1	0	0	0	0	0	1	0	2	0	0	0	0	0	0	0	1	0	0	0
1459	1	3	4	3	1	0	0	1	1	1	1	1	1	0	0	0	0	6	1	1	1	1	1	1	0	1	0	2	0	0	0	1	1	0	0	0	0	0	0
1460	1	3	4	3	1	0	0	1	1	1	0	0	0	0	0	0	0	3	1	1	1	0	0	0	0	0	0	2	1	0	0	0	0	0	0	0	0	0	0
1461	2	3	4	3	1	0	0	1	1	1	1	1	1	0	0	0	0	6	1	1	1	0	0	0	0	1	0	2	0	0	0	0	0	0	0	1	1	0	1
1462	1	3	4	3	1	0	1	0	1	1	1	1	1	0	0	0	0	5	1	1	0	0	0	0	0	1	0	2	1	0	0	0	0	0	0	0	0	0	0
1463	1	3	4	3	1	0	0	1	1	1	1	1	1	0	0	0	0	6	1	1	1	0	1	1	0	1	1	2	1	1	0	1	0	0	0	0	0	0	0
1464	1	3	4	3	1	0	0	1	1	1	1	1	1	0	0	0	0	6	1	1	1	1	1	0	1	1	1	2	0	1	0	0	0	1	0	0	0	0	0
1465	2	3	4	3	1	0	0	1	1	1	0	1	1	0	0	1	1	7	2	1	0	0	1	1	0	1	0	2	0	0	0	0	0	0	0	1	0	0	0
1466	2	3	4	3	1	0	0	1	1	1	1	1	1	0	0	0	0	6	1	1	1	0	1	0	0	1	0	2	0	0	0	0	0	0	0	1	0	0	0
1467	2	3	4	3	1	0	0	0	1	1	1	1	1	0	0	0	0	5	1	1	1	0	1	0	0	1	0	2	0	0	0	0	0	0	0	1	0	0	0
1468	1	3	4	3	1	0	0	1	1	1	1	1	0	0	0	0	1	6	1	1	1	0	0	1	0	1	0	2	1	0	0	0	0	0	1	0	0	0	0
1469	1	3	4	3	1	1	1	1	1	1	1	1	1	0	0	0	0	6	1	1	1	0	1	0	0	1	0	2	0	0	0	1	0	0	0	0	0	0	0
1470	2	3	4	3	1	1	0	1	1	1	1	1	1	0	0	1	0	7	2	1	0	0	0	0	0	1	0	2	0	0	0	0	0	0	0	1	0	0	0
1471	2	3	4	3	1	0	0	1	1	1	1	1	1	1	1	1	1	10	2	2	0	0	0	0	0	1	0	2	0	0	0	0	0	0	0	1	1	1	0
1472	2	3	4	3	1	0	0	1	1	1	1	1	1	0	0	0	0	6	1	2	0	0	0	0	0	1	0	2	0	0	0	0	0	0	0	0	1	0	1
1473	2	3	4	3	2	0	0	0	1	1	1	1	1	0	0	1	0	6	1	2	0	0	0	0	0	1	0	2	0	0	0	0	0	0	0	1	0	0	0
1474	1	3	4	3	1	0	0	1	1	1	1	1	1	0	0	0	0	6	1	1	1	1	1	0	1	1	1	2	1	0	0	1	0	1	0	0	0	0	0
1475	2	3	4	3	1	1	0	1	1	1	0	0	0	0	0	0	1	4	1	2	0	0	0	0	0	1	0	2	0	0	0	0	0	0	0	0	1	0	0
1476	1	3	4	3	1	0	0	1	1	1	1	1	1	0	0	0	0	6	1	1	1	1	1	1	0	1	1	2	1	1	1	1	1	0	0	0	0	0	0
1477	1	3	4	3	1	0	0	1	1	1	0	0	1	0	0	0	0	4	1	1	1	1	1	1	0	1	0	2	0	1	1	1	1	0	0	0	0	0	0
1478	1	3	4	3	1	0	0	1	1	1	1	1	1	0	0	0	0	6	1	1	0	0	1	1	0	1	1	2	1	0	0	1	1	0	0	0	0	0	0
1479	1	3	4	3	1	1	0	1	1	1	1	1	1	0	0	0	0	6	1	1	0	0	1	0	0	1	0	2	1	1	1	1	0	0	1	0	0	0	0
1480	2	3	4	3	1	0	0	1	1	1	0	0	0	0	0	1	0	4	1	1	0	0	0	0	0	0	0	2	0	0	0	0	0	0	0	0	0	0	0
1481	1	3	4	3	1	0	0	1	1	1	1	1	1	0	0	0	0	6	1	1	1	1	1	1	0	1	0	2	1	1	1	1	1	0	0	0	0	0	0
1482	1	3	4	3	1	0	0	1	1	1	1	1	1	0	0	0	0	6	1	1	1	1	1	1	0	1	1	2	1	0	1	1	0	0	0	0	0	0	0
1483	1	3	4	3	1	0	0	1	1	0	1	1	1	0	0	0	0	5	1	1	1	1	1	1	1	1	1	2	1	1	1	1	1	1	0	0	0	0	0
1484	1	3	4	3	1	0	0	1	1	1	1	0	1	0	0	0	1	6	1	2	0	0	0	0	0	1	1	2	1	1	1	1	0	0	0	0	0	0	0
1485	1	3	4	3	1	0	0	1	1	1	1	1	1	0	0	1	0	7	2	1	1	1	1	1	0	1	1	2	1	1	1	1	1	1	0	0	0	0	0
1486	1	3	1	3	1	0	0	1	1	1	1	1	1	0	0	0	0	6	1	1	1	1	1	0	0	1	0	2	1	1	1	1	1	0	0	0	0	0	0
1487	1	3	1	3	1	1	0	1	1	1	1	0	1	0	0	0	1	6	1	1	1	0	0	1	0	0	0	2	0	0	0	0	1	0	0	0	0	0	0
1488	2	3	1	3	1	0	0	1	1	1	0	1	1	0	0	0	0	5	1	2	0	0	0	0	0	1	0	2	0	0	0	0	0	0	0	0	0	0	0
1489	2	3	1	3	1	0	0	1	1	1	1	0	1	0	0	0	0	5	1	1	0	0	0	0	0	1	0	2	0	0	0	0	0	0	0	1	0	0	0
1490	2	3	1	3	1	0	0	0	1	1	0	1	1	1	0	0	1	6	1	1	1	0	1	0	0	1	0	2	0	0	0	0	0	0	0	1	0	0	0
1491	2	3	1	3	1	0	0	1	1	1	0	1	1	1	0	0	0	6	1	1	1	0	1	0	0	1	1	2	0	0	0	0	0	0	0	1	0	0	0
1492	1	3	1	3	1	1	1	1	1	1	0	1	1	0	0	0	0	5	1	2	0	0	0	0	0	1	1	2	0	0	0	1	1	1	0	0	0	0	0
1493	2	3	1	3	1	0	0	1	1	1	1	1	1	0	0	0	0	6	1	1	1	1	1	0	0	1	1	2	0	0	0	0	0	0	0	1	0	0	0
1494	2	3	1	3	1	0	0	1	1	1	1	1	1	0	0	0	0	6	1	1	0	0	0	0	0	0	1	2	0	0	0	0	0	0	0	1	0	0	0
1495	1	3	1	3	2	0	0	1	1	1	1	1	1	0	0	0	0	6	1	1	1	1	1	1	0	1	0	2	1	1	1	0	0	0	0	0	0	0	0
1496	2	3	1	3	1	0	0	1	1	1	0	1	1	0	0	1	1	7	2	1	0	0	0	0	0	1	0	2	0	0	0	0	0	0	0	1	0	0	0
1497	2	3	1	3	1	0	0	1	1	1	1	0	1	0	0	0	0	5	1	1	0	0	0	0	0	1	0	2	0	0	0	0	0	0	0	1	0	0	0
1498	2	3	1	3	1	0	0	1	1	1	1	1	1	1	0	0	1	8	2	1	0	0	1	0	0	1	1	2	0	0	0	0	0	0	0	1	0	0	0
1499	2	3	1	3	1	0	0	1	0	0	0	0	0	0	0	0	0	1	1	1	1	0	0	0	0	1	0	2	0	0	0	0	0	0	0	0	1	0	0
1500	1	3	1	3	1	0	0	1	1	1	1	1	1	0	0	0	0	6	1	2	0	0	0	0	0	1	0	2	0	1	1	0	0	0	0	0	0	0	0
1501	2	3	1	3	1	0	0	1	1	0	1	1	0	1	0	0	1	6	1	1	0	1	1	0	0	1	0	2	0	0	0	0	0	0	0	0	1	0	0
1502	1	3	1	3	1	0	0	1	1	1	1	1	1	0	0	1	0	7	2	1	0	0	0	0	0	0	1	2	1	0	0	0	0	0	0	0	0	0	0
1503	2	3	1	3	1	0	0	1	1	1	0	1	1	0	0	0	0	5	1	1	0	0	1	0	0	1	0	2	0	0	0	0	0	0	0	1	0	0	0
1504	2	3	1	3	1	0	0	1	1	1	1	0	1	0	0	0	1	6	1	1	1	1	1	0	0	1	0	2	0	0	0	0	0	0	0	0	0	0	1
1505	2	3	1	3	1	0	0	1	1	1	1	1	1	0	0	0	0	6	1	1	1	1	1	1	0	1	0	2	0	0	0	0	0	0	0	1	1	0	0
1506	2	3	1	3	1	0	0	1	1	1	1	1	1	0	0	0	0	6	1	1	1	0	1	0	0	1	0	2	0	0	0	0	0	0	0	1	0	0	0
1507	2	3	1	3	1	0	0	1	1	1	1	1	1	0	0	0	0	6	1	1	0	0	0	0	0	1	0	2	0	0	0	0	0	0	0	1	0	0	0
1508	2	3	1	3	1	0	0	1	1	1	1	1	1	0	0	0	1	7	2	1	1	0	0	0	0	0	0	2	0	0	0	0	0	0	0	1	0	0	0
1509	2	3	1	3	1	0	0	0	1	1	0	0	1	1	0	0	1	5	1	1	0	0	0	0	0	0	0	2	0	0	0	0	0	0	0	1	0	0	0
1510	2	3	1	3	1	0	0	1	1	1	1	1	1	0	0	0	0	6	1	1	1	0	1	1	0	1	1	2	0	0	0	0	0	0	0	0	1	0	0
1511	2	3	1	3	1	0	0	1	1	1	1	1	1	0	0	1	0	7	2	1	0	1	1	0	0	1	0	2	0	0	0	0	0	0	0	0	0	0	0
1512	2	3	1	3	1	0	0	1	1	1	1	1	1	0	0	0	0	6	1	1	0	0	0	0	0	1	1	2	0	0	0	0	0	0	0	1	1	0	1
1513	2	3	1	3	1	0	0	1	1	1	1	1	1	0	0	0	0	6	1	2	0	0	0	0	0	0	0	2	0	0	0	0	0	0	0	1	0	0	0
1514	2	3	1	3	1	0	0	1	1	1	1	1	1	0	0	0	0	6	1	2	0	0	0	0	0	1	0	2	0	0	0	0	0	0	0	1	0	0	0
1515	2	3	1	3	1	0	0	1	1	1	1	1	1	0	0	1	0	7	2	2	0	0	0	0	0	1	0	2	0	0	0	0	0	0	0	1	0	0	0
1516	2	3	1	3	1	0	0	1	1	1	1	1	1	0	0	1	1	8	2	1	0	0	0	0	0	1	0	2	0	0	0	0	0	0	0	1	0	0	0
1517	1	3	1	3	1	0	0	1	1	1	1	1	1	0	0	0	0	6	1	1	1	1	1	1	0	1	0	2	1	1	1	1	1	0	0	0	0	0	0
1518	1	3	1	3	1	0	0	1	1	1	0	1	1	0	0	0	0	5	1	1	0	0	0	0	0	1	0	2	1	1	0	0	0	0	0	0	0	0	0
1519	1	3	1	3	1	0	0	1	1	1	0	0	1	1	0	1	0	6	1	2	0	0	0	0	0	1	0	2	0	1	0	0	0	0	0	0	0	0	0
1520	1	3	1	3	1	0	0	1	1	1	1	1	1	0	0	0	0	6	1	1	0	0	0	1	0	1	0	2	0	0	0	1	0	0	0	0	0	0	0
1521	1	3	1	3	1	0	0	1	1	1	1	1	1	0	0	0	0	6	1	2	0	0	0	0	0	1	1	2	0	1	1	1	1	0	0	0	0	0	0
1522	1	3	1	3	1	0	1	1	1	1	1	1	1	0	0	0	1	7	2	1	1	0	1	1	0	1	0	2	0	1	1	1	1	0	1	0	0	0	0
1523	2	3	1	3	1	0	1	0	0	1	1	1	1	0	0	0	0	4	1	2	0	0	0	0	0	0	1	2	0	0	0	0	0	0	0	1	0	0	0
1524	1	3	1	3	1	0	0	1	1	1	1	1	1	0	0	0	1	7	2	1	1	1	1	1	0	1	1	2	1	1	1	1	1	1	0	0	0	0	0
1525	2	3	1	3	1	0	0	1	1	1	1	1	1	0	0	1	0	7	2	1	0	0	0	0	0	1	0	2	0	0	0	0	0	0	0	1	0	0	1
1526	2	3	1	3	1	0	0	1	1	1	1	1	1	0	0	1	1	8	2	2	0	0	0	0	0	0	0	2	0	0	0	0	0	0	0	0	0	0	1
1527	1	3	1	3	1	0	1	0	1	1	1	0	0	0	0	0	1	4	1	1	0	0	1	0	0	1	1	2	0	1	0	0	1	0	0	0	0	0	0
1528	1	3	1	3	1	0	0	1	1	1	0	1	1	0	0	0	0	5	1	1	1	0	0	0	0	1	0	2	1	1	0	0	0	0	0	0	0	0	0
1529	2	3	1	3	1	0	0	1	1	1	1	1	1	0	0	0	0	6	1	1	0	0	0	0	0	1	0	2	0	0	0	0	0	0	0	0	0	1	1
1530	1	3	1	3	1	0	1	0	1	1	1	1	1	0	0	1	0	6	1	1	1	0	1	0	0	1	0	2	0	1	1	1	0	0	0	0	0	0	0
1531	2	3	1	3	1	0	0	1	1	1	1	1	1	0	0	0	0	6	1	2	0	0	0	0	0	0	0	2	0	0	0	0	0	0	0	1	0	0	0
1532	2	3	1	3	1	0	0	1	1	1	0	1	1	1	0	0	0	6	1	1	0	0	0	0	0	1	1	2	0	0	0	0	0	0	0	1	1	0	0
1533	1	3	1	3	1	0	0	1	1	1	1	1	1	0	0	0	1	7	2	2	0	0	0	0	0	1	1	2	1	1	1	1	1	0	0	0	0	0	0
1534	2	3	1	3	1	0	1	1	1	1	1	1	1	0	0	0	0	6	1	1	0	0	0	1	0	1	0	2	0	0	0	0	0	0	0	1	0	1	0
1535	1	3	1	3	1	0	0	1	1	1	1	1	1	0	0	0	1	7	2	1	0	0	1	1	0	1	0	2	1	1	0	0	1	0	0	0	0	0	0
1536	2	3	1	3	1	0	0	1	1	1	1	1	1	0	0	0	0	6	1	1	0	1	1	0	0	1	0	2	0	0	0	0	0	0	0	1	0	0	0
1537	2	3	1	3	1	0	0	1	1	1	1	1	1	0	0	0	1	7	2	1	1	1	1	0	0	1	0	2	0	0	0	0	0	0	0	1	1	0	0
1538	2	3	1	3	1	0	0	1	1	1	1	1	1	0	0	1	1	8	2	1	1	0	1	1	0	1	0	2	0	0	0	0	0	0	0	0	1	1	1
1539	2	3	1	3	1	0	0	1	1	1	1	1	1	0	0	0	0	6	1	1	0	0	1	0	0	1	0	2	0	0	0	0	0	0	0	1	0	0	0
1540	1	3	1	3	1	0	0	1	1	0	1	0	1	0	0	0	0	4	1	1	0	0	0	0	0	1	1	2	1	0	0	0	0	0	0	0	0	0	0
1541	1	3	1	3	1	1	0	1	1	1	1	1	1	0	0	0	0	6	1	1	0	0	0	0	0	1	0	2	0	1	1	0	1	1	0	0	0	0	0
1542	2	3	1	3	1	0	0	1	1	1	0	1	1	0	0	0	1	6	1	2	0	0	0	0	0	1	0	2	0	0	0	0	0	0	0	0	0	0	1
1543	1	3	1	3	1	0	0	0	0	1	1	1	0	0	0	0	0	3	1	1	1	0	1	1	0	1	1	2	1	0	0	0	1	0	0	0	0	0	0
1544	1	3	1	3	1	0	0	1	1	1	1	1	1	1	1	1	1	10	2	1	1	0	0	0	0	1	1	2	0	0	0	0	1	0	0	0	0	0	0
1545	1	3	1	3	1	0	0	1	1	1	1	1	1	0	0	0	0	6	1	1	1	0	1	1	1	1	1	2	1	1	0	1	1	1	0	0	0	0	0
1546	1	3	1	3	1	0	0	1	0	1	0	1	1	0	0	0	0	4	1	1	1	0	1	1	0	1	0	2	0	0	0	0	1	0	0	0	0	0	0
1547	2	3	1	3	1	0	0	1	0	1	1	0	1	0	0	0	0	4	1	1	0	0	0	0	0	0	0	2	0	0	0	0	0	0	0	1	0	0	0
1548	2	3	1	3	1	0	0	1	1	1	1	1	1	0	0	0	0	6	1	1	0	0	0	0	0	1	0	2	0	0	0	0	0	0	0	1	1	0	1
1549	1	3	1	3	1	1	1	1	1	1	1	0	1	0	0	0	0	5	1	1	0	0	0	0	0	1	1	2	0	1	1	1	1	0	0	0	0	0	0
1550	2	3	1	3	1	0	0	1	1	1	1	1	1	0	0	1	0	7	2	1	0	0	1	1	0	1	0	2	0	0	0	0	0	0	0	0	0	0	0
1551	2	3	1	3	1	0	0	1	1	1	0	0	1	0	0	1	0	5	1	2	0	0	0	0	0	1	0	2	0	0	0	0	0	0	0	1	0	0	0
1552	2	3	1	3	1	0	0	1	1	1	1	1	1	0	0	1	0	7	2	1	0	0	1	0	0	0	0	2	0	0	0	0	0	0	0	1	0	0	0
1553	1	3	1	3	1	0	0	1	1	1	1	1	1	0	1	1	1	9	2	1	1	1	1	1	0	1	1	2	1	1	0	1	1	1	0	0	0	0	0
1554	1	3	1	3	1	0	0	1	1	1	1	1	1	0	0	0	0	6	1	1	0	1	1	1	0	1	1	2	1	0	1	1	1	0	0	0	0	0	0
1555	1	3	1	3	1	0	0	1	1	1	1	1	1	0	0	1	0	7	2	1	1	0	1	1	0	1	0	2	0	1	0	1	1	0	0	0	0	0	0
1556	1	3	1	1	1	0	0	1	1	1	1	1	1	0	0	1	1	8	2	1	0	1	0	0	0	1	0	2	1	1	1	1	0	0	0	0	0	0	0
1557	2	3	1	1	1	0	0	1	1	1	1	1	1	0	0	1	1	8	2	1	0	0	0	0	0	0	0	2	0	0	0	0	0	0	0	1	0	0	0
1558	2	3	1	1	1	0	1	1	1	1	1	1	1	0	0	1	0	7	2	1	0	0	0	1	0	1	0	2	0	0	0	0	0	0	0	0	0	0	1
1559	2	3	1	1	1	0	0	1	1	1	1	1	1	0	0	1	0	7	2	1	1	0	1	1	0	1	0	2	0	0	0	0	0	0	0	1	0	0	0
1560	2	3	1	1	1	0	0	1	1	1	1	1	1	0	0	0	0	6	1	1	0	0	0	0	0	1	0	2	0	0	0	0	0	0	0	1	0	0	1
1561	2	3	1	1	1	0	0	1	1	1	1	1	1	0	0	1	0	7	2	1	1	0	1	1	0	1	1	2	0	0	0	0	0	0	0	0	1	0	0
1562	1	3	1	1	1	1	1	1	1	1	1	1	1	0	0	1	0	7	2	1	0	0	1	1	0	1	0	2	1	0	0	0	0	0	0	0	0	0	0
1563	1	3	1	1	1	1	0	1	1	1	1	1	1	0	0	1	0	7	2	2	0	0	0	0	0	1	1	2	1	0	0	0	0	0	0	0	0	0	0
1564	2	3	1	1	1	0	0	1	1	1	1	1	1	0	0	0	0	6	1	1	1	0	1	0	0	1	0	2	0	0	0	0	0	0	0	1	0	0	0
1565	2	3	1	1	1	0	0	0	0	0	0	0	0	0	0	0	0	0	1	1	0	0	0	0	0	0	0	2	0	0	0	0	0	0	0	1	0	0	0
1566	2	3	1	1	1	0	0	0	1	1	1	0	1	1	1	1	1	8	2	1	1	0	0	0	0	1	0	2	0	0	0	0	0	0	0	1	0	0	0
1567	1	3	1	1	1	1	1	0	1	1	1	1	1	0	0	0	1	6	1	1	0	1	1	0	0	1	1	2	1	0	0	0	0	0	0	0	0	0	0
1568	1	3	1	1	1	0	0	1	1	1	1	1	1	0	0	0	1	7	2	1	0	0	0	0	0	1	0	2	0	1	0	1	0	0	0	0	0	0	0
1569	2	3	1	1	1	0	0	1	1	1	1	0	1	1	0	1	0	7	2	1	0	0	0	0	0	1	0	2	0	0	0	0	0	0	0	1	0	0	0
1570	1	3	1	1	1	0	0	1	1	1	1	1	1	0	0	0	1	7	2	2	0	0	0	0	0	1	0	2	1	0	0	1	1	1	0	0	0	0	0
1571	1	3	1	1	1	0	1	1	1	1	1	1	1	0	0	1	0	7	2	1	0	0	0	0	0	1	0	2	1	0	0	0	0	0	0	0	0	0	0
1572	2	3	1	1	1	0	0	1	1	1	0	1	1	0	0	0	0	5	1	1	1	1	1	1	0	1	0	2	0	0	0	0	0	0	0	1	0	0	0
1573	2	3	1	1	1	0	0	1	1	1	0	1	1	0	0	0	0	5	1	1	0	0	0	0	0	0	0	2	0	0	0	0	0	0	0	1	0	0	0
1574	2	3	1	1	1	0	0	1	0	1	1	0	1	0	0	0	0	4	1	2	0	0	0	0	0	0	0	2	0	0	0	0	0	0	0	0	0	0	0
1575	2	3	1	1	1	0	0	1	1	1	1	1	1	0	0	0	1	7	2	1	0	0	1	1	0	0	0	2	0	0	0	0	0	0	0	1	0	0	0
1576	1	3	1	1	1	0	0	1	1	1	1	1	1	0	0	1	0	7	2	1	1	0	1	0	0	1	0	2	1	1	1	1	0	0	0	0	0	0	0
1577	2	3	1	1	1	0	0	1	1	1	0	0	1	1	0	1	0	6	1	1	0	0	0	0	0	1	0	2	0	0	0	0	0	0	0	1	0	0	0
1578	2	3	1	1	1	0	0	1	1	1	0	1	1	0	0	0	1	6	1	1	1	0	0	0	0	1	0	2	0	0	0	0	0	0	0	0	0	0	0
1579	2	3	1	1	2	1	0	0	1	1	0	0	1	0	0	0	0	3	1	2	0	0	0	0	0	0	0	2	0	0	0	0	0	0	0	1	0	0	0
1580	1	3	1	1	1	0	0	1	1	1	1	1	1	0	0	0	0	6	1	1	0	0	1	1	0	1	0	2	0	1	0	1	0	0	0	0	0	0	0
1581	2	3	1	1	1	0	0	0	0	0	0	0	0	0	0	0	0	0	1	2	0	0	0	0	0	0	0	2	0	0	0	0	0	0	0	0	0	0	0
1582	1	3	1	3	1	0	0	1	1	1	1	1	1	0	0	0	0	6	1	2	0	0	0	0	0	1	1	2	1	0	0	1	1	0	0	0	0	0	0
1583	1	3	1	3	1	1	0	1	1	1	0	1	1	0	0	0	0	5	1	1	1	1	1	1	1	1	1	2	1	0	0	1	1	0	0	0	0	0	0
1584	1	3	1	3	1	0	0	1	1	1	1	0	1	0	0	0	0	5	1	2	0	0	0	0	0	1	1	2	0	0	0	0	0	1	0	0	0	0	0
1585	2	3	1	3	1	0	0	1	1	1	1	1	1	0	0	0	0	6	1	1	0	0	0	0	0	1	0	2	0	0	0	0	0	0	0	1	0	0	0
1586	2	3	1	3	1	0	0	1	1	1	1	1	1	0	0	0	0	6	1	1	0	0	1	1	0	1	0	2	0	0	0	0	0	0	0	0	1	0	0
1587	2	3	1	3	1	0	0	1	1	1	1	1	0	0	0	0	0	5	1	1	0	0	1	1	1	1	0	2	0	0	0	0	0	0	0	1	0	0	0
1588	2	3	1	3	1	0	0	1	1	1	1	0	1	0	0	0	0	5	1	2	0	0	0	0	0	0	0	2	0	0	0	0	0	0	0	0	0	0	0
1589	2	3	1	3	1	0	0	1	1	1	1	0	1	0	0	0	0	5	1	1	0	0	1	0	0	1	0	2	0	0	0	0	0	0	0	0	0	1	0
1590	2	3	1	3	1	0	0	1	1	1	0	0	1	1	0	0	1	6	1	1	0	0	0	0	0	1	0	2	0	0	0	0	0	0	0	1	0	0	0
1591	2	3	1	3	1	0	0	1	1	1	1	1	1	1	0	0	1	8	2	1	0	1	1	0	0	1	0	2	0	0	0	0	0	0	0	0	0	0	0
1592	1	3	1	3	1	0	0	1	1	1	1	1	1	0	0	1	0	7	2	1	1	0	1	0	0	1	0	2	1	0	0	0	0	0	0	0	0	0	0
1593	2	3	1	3	1	0	1	1	1	1	1	1	1	0	0	0	0	6	1	1	1	0	1	0	0	1	0	2	0	0	0	0	0	0	0	1	0	0	0
1594	2	3	1	3	1	0	0	1	1	1	1	1	1	1	0	0	0	7	2	1	1	1	1	1	0	1	0	2	0	0	0	0	0	0	0	0	0	0	0
1595	2	3	1	3	1	0	1	1	1	1	1	1	1	0	0	0	1	7	2	1	1	1	0	0	0	1	0	2	0	0	0	0	0	0	0	1	0	0	0
1596	1	3	1	3	1	0	0	1	1	1	1	1	1	0	0	0	0	6	1	1	0	0	0	0	0	1	0	2	1	0	0	1	0	0	0	0	0	0	0
1597	2	3	1	3	1	0	0	1	1	1	1	1	1	0	0	1	0	7	2	1	0	0	0	0	0	1	0	2	0	0	0	0	0	0	0	0	0	0	0
1598	2	3	1	3	1	0	0	1	0	0	0	0	0	0	0	0	0	1	1	1	0	0	0	0	0	0	0	2	0	0	0	0	0	0	0	0	0	0	1
1599	1	3	1	3	1	0	0	0	0	0	0	0	0	0	0	0	0	0	1	1	0	0	0	0	0	1	1	2	1	0	0	1	1	0	0	0	0	0	0
1600	1	3	1	3	1	0	0	1	1	1	1	1	0	0	0	0	0	5	1	1	0	0	0	0	0	1	1	2	0	1	0	0	0	0	0	0	0	0	0
1601	2	3	1	3	1	0	0	1	1	1	1	1	1	1	0	1	0	8	2	1	0	0	0	1	0	1	0	2	0	0	0	0	0	0	0	0	0	0	0
1602	1	3	1	3	2	0	0	1	1	1	0	1	1	0	0	0	0	5	1	1	1	0	1	0	0	0	0	2	0	1	0	1	0	0	0	0	0	0	0
1603	2	3	1	3	1	0	0	1	1	1	1	1	1	0	0	0	0	6	1	1	1	0	1	1	0	1	0	2	0	0	0	0	0	0	0	1	0	1	0
1604	1	3	1	3	1	0	0	1	1	1	0	1	1	0	0	0	0	5	1	1	0	0	1	1	0	1	0	2	0	1	0	0	0	0	0	0	0	0	0
1605	2	3	1	3	1	0	0	1	0	0	1	0	0	0	0	0	0	2	1	2	0	0	0	0	0	0	0	2	0	0	0	0	0	0	0	0	1	0	0
1606	1	3	1	3	1	0	0	1	1	1	0	1	1	0	0	1	0	6	1	1	0	0	0	1	0	0	0	2	0	0	0	0	1	0	0	0	0	0	0
1607	1	3	1	3	1	0	0	1	1	1	0	1	1	0	0	1	1	7	2	1	0	0	0	1	0	1	0	2	0	1	1	1	1	1	0	0	0	0	0
1608	2	3	1	1	1	0	0	1	1	1	1	1	1	0	0	0	0	6	1	2	0	0	0	0	0	1	0	2	0	0	0	0	0	0	0	1	0	0	0
1609	2	3	1	1	1	0	0	1	1	1	1	1	1	0	0	1	0	7	2	1	0	0	0	0	0	1	0	2	0	0	0	0	0	0	0	1	0	0	0
1610	1	3	1	1	1	0	0	1	1	1	0	1	1	0	0	1	0	6	1	1	0	0	0	0	0	1	0	2	1	0	0	0	1	0	0	0	0	0	0
1611	1	3	2	1	1	0	0	1	1	1	1	1	1	0	0	0	0	6	1	1	0	0	1	1	0	1	0	2	0	0	0	1	0	0	0	0	0	0	0
1612	1	3	2	1	1	1	0	1	1	1	0	1	1	0	0	0	0	5	1	1	1	0	0	0	0	1	1	2	0	1	0	0	0	0	0	0	0	0	0
1613	2	3	2	1	1	0	0	0	1	1	1	0	0	0	0	0	0	3	1	2	0	0	0	0	0	1	0	2	0	0	0	0	0	0	0	1	1	0	1
1614	2	3	2	1	1	0	0	1	1	1	1	0	1	0	0	0	0	5	1	2	0	0	0	0	0	1	0	2	0	0	0	0	0	0	0	1	0	0	0
1615	2	3	2	1	1	0	0	0	1	1	1	1	1	0	0	1	0	6	1	1	1	0	0	0	0	1	0	2	0	0	0	0	0	0	0	1	0	0	0
1616	2	3	2	1	1	0	1	1	1	1	0	1	1	0	0	1	0	6	1	1	1	1	1	0	0	1	0	2	0	0	0	0	0	0	0	0	0	0	0
1617	1	3	2	1	1	0	0	1	1	0	1	1	1	0	0	0	0	5	1	1	0	0	1	0	0	1	0	2	1	0	1	1	0	0	0	0	0	0	0
1618	2	3	2	1	1	0	0	1	1	1	1	1	1	0	0	0	0	6	1	1	0	0	0	0	0	1	0	2	0	0	0	0	0	0	0	1	0	0	0
1619	1	3	2	1	1	0	0	1	1	1	1	1	1	0	0	0	0	6	1	1	0	0	0	0	0	1	1	2	1	1	0	1	1	0	0	0	0	0	0
1620	2	3	2	1	1	1	0	1	1	1	0	1	1	0	0	1	0	6	1	1	1	0	0	0	0	1	0	2	0	0	0	0	0	0	0	1	0	0	0
1621	1	3	2	1	1	0	0	1	1	1	1	1	1	0	0	1	0	7	2	1	1	1	1	1	0	1	1	2	1	0	0	1	1	0	0	0	0	0	0
1622	2	3	2	1	2	0	0	1	1	1	1	1	1	0	0	0	0	6	1	1	0	1	0	0	0	1	0	2	0	0	0	0	0	0	0	1	0	0	0
1623	1	3	2	1	1	0	0	0	1	1	1	1	1	0	0	1	0	6	1	1	1	1	1	1	1	1	1	2	1	1	1	1	1	1	0	0	0	0	0
1624	2	3	2	1	1	0	0	1	1	1	1	1	1	0	0	0	0	6	1	1	1	0	0	0	0	1	0	2	0	0	0	0	0	0	0	0	1	0	0
1625	1	3	2	1	1	0	0	1	1	1	1	1	1	0	0	0	0	6	1	1	1	0	0	0	0	1	0	2	0	1	0	1	0	0	0	0	0	0	0
1626	2	3	2	1	1	0	0	1	1	1	1	1	1	0	0	0	0	6	1	1	1	0	1	1	0	1	0	2	0	0	0	0	0	0	0	0	0	0	0
1627	2	3	2	3	1	0	0	1	1	1	1	1	1	0	0	1	1	8	2	1	1	0	1	0	0	1	0	2	0	0	0	0	0	0	0	1	0	0	0
1628	1	3	2	1	1	0	0	1	1	1	1	1	1	0	0	1	0	7	2	1	0	0	0	0	0	1	0	2	1	1	0	0	0	0	0	0	0	0	0
1629	2	3	2	1	1	0	0	1	1	1	1	1	1	0	0	0	0	6	1	1	1	0	1	1	0	1	0	2	0	0	0	0	0	0	0	1	1	1	1
1630	1	3	2	1	1	1	1	1	1	1	1	1	1	0	0	0	0	6	1	1	1	0	1	1	0	1	1	2	1	1	1	1	1	0	0	0	0	0	0
1631	1	3	2	1	2	0	0	1	1	1	1	1	1	0	0	0	0	6	1	1	1	1	1	1	1	1	1	2	1	1	1	1	1	1	0	0	0	0	0
1632	2	3	2	1	1	1	0	1	1	1	1	1	1	0	0	0	0	6	1	1	0	0	0	0	0	1	1	2	0	0	0	0	0	0	0	0	0	0	0
1633	2	3	2	1	1	0	0	1	1	1	0	1	1	0	0	1	0	6	1	1	1	1	1	1	0	0	0	2	0	0	0	0	0	0	0	1	0	0	0
1634	1	3	2	1	1	1	0	1	1	1	1	0	1	0	0	0	0	5	1	1	1	1	1	0	0	1	1	2	1	1	1	1	0	0	0	0	0	0	0
1635	2	3	2	1	1	0	0	1	1	1	1	1	1	0	0	1	0	7	2	1	1	1	1	0	0	1	0	2	0	0	0	0	0	0	0	1	0	0	0
1636	1	3	2	1	1	0	0	1	1	1	1	1	1	0	0	0	0	6	1	1	1	1	1	1	1	1	1	2	1	1	1	1	1	0	0	0	0	0	0
1637	2	3	2	3	2	0	0	1	1	1	1	1	1	0	0	1	0	7	2	1	0	0	1	0	0	1	0	2	0	0	0	0	0	0	0	1	0	0	0
1638	2	3	2	3	1	0	0	1	1	1	1	1	1	0	0	0	1	7	2	1	1	0	0	1	0	1	0	2	0	0	0	0	0	0	0	1	0	0	0
1639	2	3	2	3	1	0	0	1	0	1	1	1	1	0	0	1	0	6	1	1	1	0	1	1	0	1	1	2	0	0	0	0	0	0	0	0	0	0	1
1640	1	3	2	3	1	0	0	1	1	1	1	1	1	0	0	1	0	7	2	1	1	1	0	0	0	1	1	2	1	1	1	1	0	0	0	0	0	0	0
1641	1	3	2	3	1	0	0	1	1	1	1	1	1	0	0	1	0	7	2	1	1	1	0	1	0	1	1	2	0	1	0	1	0	0	0	0	0	0	0
1642	2	3	2	3	1	0	0	1	1	1	1	0	0	0	0	0	0	4	1	1	0	1	1	1	0	0	0	2	0	0	0	0	0	0	0	1	0	0	0
1643	2	3	2	3	1	0	0	1	1	1	1	1	1	1	0	1	1	9	2	1	1	0	1	0	0	1	0	2	0	0	0	0	0	0	0	1	0	0	0
1644	1	3	2	3	1	0	0	1	1	1	1	0	1	0	0	0	0	5	1	1	1	0	1	1	0	1	0	2	0	0	0	0	0	0	0	0	0	0	0
1645	1	3	2	3	1	0	0	1	1	1	1	1	1	0	0	0	0	6	1	2	0	0	0	0	0	1	0	2	0	0	1	0	0	0	0	0	0	0	0
1646	1	3	2	3	1	0	0	1	1	1	1	1	1	0	0	1	0	7	2	2	0	0	0	0	0	1	0	2	1	1	0	1	1	0	0	0	0	0	0
1647	2	3	2	3	1	0	0	1	1	1	1	1	1	0	0	1	0	7	2	2	0	0	0	0	0	1	0	2	0	0	0	0	0	0	0	1	0	0	0
1648	1	3	2	3	1	0	0	1	1	1	1	1	1	0	0	1	0	7	2	1	1	1	1	0	0	1	1	2	0	1	1	1	0	0	0	0	0	0	0
1649	1	3	2	3	1	1	0	1	1	1	1	1	1	0	0	0	0	6	1	1	1	1	1	1	0	1	0	2	1	1	1	1	1	0	0	0	0	0	0
1650	2	3	2	3	1	0	0	0	1	1	0	0	1	0	0	0	0	3	1	1	1	0	1	0	0	1	0	2	0	0	0	0	0	0	0	0	0	0	0
1651	2	3	2	3	1	0	0	1	1	1	1	1	1	0	0	0	0	6	1	1	1	1	1	0	0	1	1	2	0	0	0	0	0	0	0	0	1	0	1
1652	2	3	2	3	1	0	0	1	1	1	1	1	1	0	0	0	0	6	1	1	1	0	1	0	0	1	0	2	0	0	0	0	0	0	0	1	0	0	0
1653	2	3	2	3	1	1	0	0	1	1	1	1	1	1	0	0	0	6	1	1	1	0	1	1	0	1	0	2	0	0	0	0	0	0	0	0	0	0	0
1654	1	3	3	1	1	0	0	1	1	1	0	1	1	0	0	0	0	5	1	1	1	0	1	1	0	1	1	2	1	0	0	1	1	0	0	0	0	0	0
1655	1	3	3	1	1	0	0	1	1	1	1	1	1	0	0	0	0	6	1	1	1	1	1	0	0	1	0	2	1	1	1	1	0	0	0	0	0	0	0
1656	1	3	3	1	1	0	0	1	1	1	1	1	1	0	0	0	0	6	1	1	1	0	0	0	0	1	0	2	0	1	1	0	0	0	0	0	0	0	0
1657	1	3	3	1	1	0	0	1	1	1	0	0	1	0	0	1	0	5	1	1	1	1	1	1	0	1	0	2	0	1	1	0	0	0	0	0	0	0	0
1658	1	3	3	1	1	1	0	1	1	1	1	1	1	0	0	0	0	6	1	1	1	0	0	0	0	1	1	2	0	1	0	0	0	0	0	0	0	0	0
1659	1	3	3	1	1	0	0	1	1	1	1	1	1	0	0	0	0	6	1	2	0	0	0	0	0	1	1	2	0	1	1	1	1	0	0	0	0	0	0
1660	1	3	3	1	1	0	0	1	1	1	1	1	1	0	0	1	0	7	2	1	1	0	1	1	1	1	1	2	1	1	0	1	1	1	0	0	0	0	0
1661	1	3	3	1	1	1	0	1	1	1	1	1	1	0	0	0	1	7	2	2	0	0	0	0	0	1	0	2	0	1	0	1	0	0	0	0	0	0	0
1662	2	3	3	1	1	0	0	1	1	1	1	1	1	0	0	0	0	6	1	2	0	0	0	0	0	1	0	2	0	0	0	0	0	0	0	1	1	1	1
1663	1	3	3	1	1	0	0	1	1	1	1	1	1	0	0	0	0	6	1	1	1	0	1	0	0	1	0	2	1	1	1	1	0	0	0	0	0	0	0
1664	1	3	3	1	1	0	0	1	1	1	0	0	1	0	0	0	0	4	1	1	1	1	1	1	1	1	0	2	0	1	1	1	1	1	0	0	0	0	0
1665	2	3	3	1	1	0	0	1	1	1	1	1	1	0	0	0	0	6	1	2	0	0	0	0	0	1	0	2	0	0	0	0	0	0	0	1	1	1	1
1666	1	3	3	1	1	0	0	1	1	1	1	1	1	0	0	0	1	7	2	1	1	0	1	0	0	1	1	2	1	0	0	0	0	0	0	0	0	0	0
1667	1	3	3	1	1	0	0	1	1	1	1	1	1	1	0	0	0	7	2	1	0	0	1	1	0	1	0	2	0	0	0	1	1	0	0	0	0	0	0
1668	1	3	3	1	1	0	0	1	1	1	1	1	1	0	0	1	0	7	2	2	0	0	0	0	0	1	1	2	0	0	0	0	0	0	0	0	0	0	0
1669	2	3	3	1	1	0	0	1	1	1	1	1	1	0	0	1	0	7	2	1	1	1	1	0	0	1	0	2	0	0	0	0	0	0	0	1	0	0	0
1670	2	3	3	1	1	1	0	1	1	1	1	1	1	0	0	1	0	7	2	1	1	1	1	1	0	1	0	2	0	0	0	0	0	0	0	1	0	0	0
1671	2	3	3	1	1	1	0	1	1	1	1	1	1	0	0	1	1	8	2	1	1	0	1	0	0	1	0	2	0	0	0	0	0	0	0	1	0	0	0
1672	2	3	3	1	1	0	0	1	1	1	1	0	1	0	0	0	0	5	1	2	0	0	0	0	0	1	0	2	0	0	0	0	0	0	0	1	0	0	0
1673	1	3	3	1	1	0	0	1	1	0	1	0	1	0	1	0	1	6	1	1	0	0	0	0	0	1	0	2	0	1	0	0	0	0	0	0	0	0	0
1674	1	3	3	1	1	0	0	1	1	1	1	0	1	0	0	0	0	5	1	1	0	0	1	0	0	1	1	2	1	0	0	1	0	0	0	0	0	0	0
1675	1	3	3	1	1	0	1	1	1	1	1	1	1	0	0	0	0	6	1	1	1	1	1	1	1	1	1	2	1	1	1	1	1	1	0	0	0	0	0
1676	1	3	3	1	1	0	0	0	1	1	0	0	1	0	0	1	0	4	1	1	1	0	0	0	0	1	0	2	0	0	0	0	0	0	0	0	0	0	0
1677	1	3	3	1	1	0	0	1	1	1	1	1	1	0	0	0	1	7	2	1	1	0	1	1	0	1	0	2	1	1	0	1	1	0	0	0	0	0	0
1678	1	3	3	1	1	0	0	1	1	1	1	1	1	0	0	0	0	6	1	1	1	1	1	1	1	1	0	2	0	1	1	1	1	1	0	0	0	0	0
1679	1	3	3	1	1	0	0	1	1	1	1	1	1	0	0	0	0	6	1	1	1	0	1	1	0	1	1	2	1	0	0	1	1	0	0	0	0	0	0
1680	1	3	3	1	1	0	0	1	1	1	0	1	1	0	0	0	0	5	1	1	0	0	0	0	0	1	0	2	1	1	1	1	0	0	0	0	0	0	0
1681	1	3	3	3	1	0	0	1	1	1	1	1	1	0	0	0	0	6	1	1	0	0	0	0	0	1	0	2	1	0	0	0	0	0	0	0	0	0	0
1682	2	3	3	3	1	0	0	1	1	1	1	0	1	0	0	0	1	6	1	1	1	0	0	0	1	1	0	2	0	0	0	0	0	0	0	0	0	0	0
1683	1	3	3	3	1	0	0	1	1	1	1	1	1	0	0	0	0	6	1	1	1	0	0	1	0	1	0	2	0	1	0	0	1	0	0	0	0	0	0
1684	1	3	3	3	1	0	0	1	1	1	1	1	1	0	0	0	0	6	1	1	1	0	1	1	0	1	0	2	1	1	1	1	1	0	0	0	0	0	0
1685	1	3	4	3	1	1	0	1	1	1	1	1	1	0	0	0	0	6	1	1	1	0	0	0	0	1	1	2	1	0	0	1	0	0	0	0	0	0	0
1686	2	3	3	3	1	0	0	1	1	1	1	0	1	0	0	1	0	6	1	1	1	0	0	0	0	1	0	2	0	0	0	0	0	0	0	1	0	0	0
1687	1	3	3	3	2	0	0	1	1	1	1	0	1	0	0	0	0	5	1	1	1	0	1	1	0	1	0	2	1	1	0	1	1	0	0	0	0	0	0
1688	1	3	3	3	1	0	0	0	1	1	0	0	1	0	0	1	0	4	1	2	0	0	0	0	0	0	0	2	0	1	1	0	0	0	0	0	0	0	0
1689	1	3	3	3	1	0	0	1	1	1	1	1	1	0	0	0	0	6	1	1	1	1	1	0	0	1	0	2	1	1	1	1	0	0	0	0	0	0	0
1690	2	3	3	3	1	0	0	0	1	1	1	1	1	0	0	0	0	5	1	2	0	0	0	0	0	1	0	2	0	0	0	0	0	0	0	1	0	0	0
1691	1	3	3	3	1	0	0	0	1	1	1	1	1	0	0	0	0	5	1	1	1	0	1	0	0	1	0	2	0	1	1	1	0	0	0	0	0	0	0
1692	1	3	3	3	1	1	1	1	1	0	1	1	1	0	0	0	0	5	1	1	0	0	0	0	0	1	1	2	1	1	0	1	1	1	0	0	0	0	0
1693	2	3	1	1	1	0	0	1	1	1	1	1	1	0	0	0	0	6	1	1	1	1	1	1	1	1	1	2	0	0	0	0	0	0	0	0	1	1	0
1694	1	3	1	1	1	0	0	1	1	1	0	0	1	0	0	0	0	4	1	1	1	1	1	1	1	1	1	2	1	1	1	1	1	1	1	0	0	0	0
1695	1	3	1	1	1	0	0	1	1	1	1	0	1	0	0	0	0	5	1	1	0	0	1	1	0	1	1	2	1	0	0	1	1	0	0	0	0	0	0
1696	1	3	1	1	1	0	0	1	1	1	1	0	1	0	0	0	0	5	1	1	1	0	0	0	0	1	0	2	1	0	0	1	1	1	0	0	0	0	0
1697	1	3	1	1	1	0	0	1	1	1	0	1	1	0	0	0	0	5	1	1	0	0	0	0	0	1	0	2	0	0	0	1	0	0	0	0	0	0	0
1698	1	3	1	1	1	0	0	1	1	1	1	0	1	0	0	0	0	5	1	1	0	0	0	0	0	1	1	2	0	1	0	0	0	0	0	0	0	0	0
1699	2	3	1	1	1	1	0	0	1	1	1	1	1	0	0	1	0	6	1	1	1	0	1	1	0	1	0	2	0	0	0	0	0	0	0	1	1	0	0
1700	1	3	1	1	1	0	0	1	1	1	1	1	1	0	0	0	0	6	1	2	0	0	0	0	0	1	0	2	0	1	1	0	0	0	0	0	0	0	0
1701	2	3	1	1	1	0	0	1	1	1	1	1	1	0	0	1	0	7	2	2	0	0	0	0	0	1	0	2	0	0	0	0	0	0	0	1	0	0	0
1702	1	3	1	1	1	0	0	1	1	1	1	1	1	0	0	0	0	6	1	1	0	0	0	0	0	0	0	2	1	0	0	0	0	0	0	0	0	0	0
1703	1	3	1	1	1	0	0	1	1	1	1	1	1	0	0	0	0	6	1	1	1	0	1	1	0	1	0	2	1	1	0	1	0	0	0	0	0	0	0
1704	1	3	1	1	1	0	0	1	1	1	1	1	1	0	0	0	0	6	1	1	1	1	1	0	0	1	0	2	1	1	1	1	0	0	0	0	0	0	0
1705	2	3	1	1	1	0	0	0	1	1	1	1	1	0	0	0	0	5	1	2	0	0	0	0	0	0	0	2	0	0	0	0	0	0	0	1	0	0	0
1706	1	3	1	1	1	0	0	1	1	1	1	1	1	0	1	0	0	7	2	1	1	0	0	0	0	1	0	2	0	0	0	0	0	0	0	0	0	0	0
1707	2	3	1	1	1	0	0	1	1	1	1	0	1	0	0	0	0	5	1	1	0	0	0	0	0	0	0	2	0	0	0	0	0	0	0	1	0	0	0
1708	1	3	1	1	1	0	0	1	1	1	0	0	1	0	0	1	0	5	1	1	0	0	0	0	0	1	0	2	1	1	0	0	0	0	0	0	0	0	0
1709	2	3	1	1	1	0	0	0	1	1	1	1	1	0	0	0	0	5	1	1	0	0	0	0	0	1	0	2	0	0	0	0	0	0	0	1	1	0	0
1710	2	3	1	1	1	0	0	1	1	1	1	1	1	0	0	0	0	6	1	1	0	0	0	0	0	0	0	2	0	0	0	0	0	0	0	0	0	0	0
1711	1	3	1	1	1	0	0	1	1	1	1	1	1	0	0	0	0	6	1	1	1	1	1	1	1	1	1	2	0	1	0	0	1	0	0	0	0	0	0
1712	1	3	1	1	1	0	0	1	1	1	1	1	1	0	0	0	0	6	1	1	1	0	1	0	0	1	0	2	0	1	1	1	0	0	0	0	0	0	0
1713	1	3	1	3	1	0	0	1	1	1	1	0	1	0	0	0	0	5	1	1	0	0	1	1	0	0	0	2	0	0	0	1	0	0	0	0	0	0	0
1714	2	3	1	3	1	0	0	1	1	1	1	1	1	0	0	0	0	6	1	1	1	0	1	0	0	1	0	2	0	0	0	0	0	0	0	0	1	0	0
1715	1	3	1	3	2	0	0	1	1	1	1	1	1	0	0	0	0	6	1	1	0	0	1	0	0	1	1	2	1	1	0	1	0	0	0	0	0	0	0
1716	1	3	1	3	1	0	0	1	1	1	1	1	0	0	0	1	1	7	2	1	1	0	0	1	0	1	1	2	1	1	0	0	0	0	0	0	0	0	0
1717	1	3	1	3	1	0	0	1	1	1	1	1	1	0	0	0	0	6	1	1	1	1	1	1	1	0	1	2	1	0	0	0	0	0	0	0	0	0	0
1718	1	3	1	3	1	0	0	1	1	1	1	1	1	1	0	0	0	7	2	1	0	0	1	1	0	1	0	2	0	0	0	1	1	0	0	0	0	0	0
1719	2	3	1	3	1	0	0	1	1	1	1	1	1	0	0	1	0	7	2	1	1	0	1	0	0	1	0	2	0	0	0	0	0	0	0	0	0	0	0
1720	2	3	1	3	1	0	0	1	1	1	1	1	1	1	1	1	1	10	2	1	0	0	0	0	0	0	0	2	0	0	0	0	0	0	0	0	1	0	0
1721	1	3	2	1	1	0	0	1	1	1	1	1	1	0	0	0	0	6	1	2	0	0	0	0	0	0	0	2	0	1	1	1	1	1	0	0	0	0	0
1722	2	3	2	1	1	1	1	1	1	1	1	1	1	0	0	0	0	6	1	2	0	0	0	0	0	1	0	2	0	0	0	0	0	0	0	1	0	0	0
1723	1	3	2	1	1	0	0	1	1	1	1	1	1	0	0	0	0	6	1	1	1	0	1	1	0	1	1	2	1	1	0	1	1	0	0	0	0	0	0
1724	2	3	2	1	1	0	0	0	1	1	1	1	1	1	0	0	1	7	2	1	0	0	0	0	0	1	1	2	0	0	0	0	0	0	0	0	1	0	0
1725	1	3	2	1	1	0	0	1	1	1	1	1	1	0	0	0	0	6	1	1	1	1	1	1	0	1	1	2	1	0	0	0	0	0	0	0	0	0	0
1726	1	3	2	1	1	0	0	1	1	1	1	1	1	0	0	0	0	6	1	1	0	0	0	1	0	1	0	2	1	0	0	0	0	0	0	0	0	0	0
1727	1	3	2	1	1	0	0	1	1	1	1	1	1	0	0	1	0	7	2	1	0	0	1	0	0	1	0	2	1	0	0	0	1	0	0	0	0	0	0
1728	2	3	2	1	1	0	0	1	1	1	1	1	1	1	0	0	0	7	2	1	1	0	1	1	0	1	0	2	0	0	0	0	0	0	0	1	1	0	0
1729	1	3	2	1	1	0	0	1	1	1	1	1	1	0	0	0	0	6	1	1	1	0	1	1	1	1	0	2	1	1	0	1	1	0	0	0	0	0	0
1730	2	3	2	1	2	1	1	0	0	0	0	0	0	0	0	0	0	0	1	2	0	0	0	0	0	0	0	2	0	0	0	0	0	0	0	0	0	0	0
1731	2	3	2	1	2	1	1	0	0	0	0	0	0	0	0	0	0	0	1	2	0	0	0	0	0	0	0	2	0	0	0	0	0	0	0	0	0	0	0
1732	1	3	2	1	1	0	0	1	1	1	1	0	1	0	0	0	1	6	1	1	1	1	1	1	0	1	0	2	0	1	1	1	1	0	0	0	0	0	0
1733	1	3	2	1	1	0	0	1	1	1	1	1	1	0	0	0	0	6	1	1	0	0	1	0	0	1	0	2	0	1	0	1	0	0	0	0	0	0	0
1734	2	3	2	1	1	0	0	1	1	1	1	1	1	0	0	0	1	7	2	1	1	0	1	0	0	1	0	2	0	0	0	0	0	0	0	1	1	0	0
1735	2	3	2	1	1	0	0	1	1	1	1	1	0	0	0	0	0	5	1	1	0	0	0	0	0	1	0	2	0	0	0	0	0	0	0	1	0	0	0
1736	2	3	2	1	1	0	0	1	1	1	1	1	1	0	0	0	0	6	1	1	0	0	0	0	0	1	0	2	0	0	0	0	0	0	0	1	0	0	0
1737	2	3	2	1	1	0	0	0	1	1	0	0	1	0	0	1	1	5	1	2	0	0	0	0	0	1	0	2	0	0	0	0	0	0	0	1	0	0	0
1738	2	3	2	1	1	0	0	1	1	1	1	0	1	0	0	0	0	5	1	1	0	0	0	0	0	0	0	2	0	0	0	0	0	0	0	1	0	0	0
1739	1	3	2	1	1	0	0	1	1	1	1	1	1	0	0	0	0	6	1	1	1	0	0	0	0	1	0	2	1	1	0	0	0	0	0	0	0	0	0
1740	2	3	2	1	1	0	0	0	1	1	0	0	1	0	0	0	0	3	1	1	1	0	1	1	0	1	0	2	0	0	0	0	0	0	0	1	1	0	0
1741	1	3	2	1	1	0	0	1	1	1	1	1	1	0	0	0	0	6	1	1	1	0	0	1	0	1	0	2	0	1	0	0	0	0	0	0	0	0	0
1742	2	3	2	1	1	0	0	1	1	1	1	1	1	0	0	0	0	6	1	1	0	0	0	0	0	1	0	2	0	0	0	0	0	0	0	1	1	0	0
1743	1	3	2	1	1	0	0	1	1	1	1	1	1	0	0	0	0	6	1	1	1	0	1	1	1	1	0	2	0	1	0	1	1	1	0	0	0	0	0
1744	1	3	2	1	1	0	0	1	1	1	1	1	1	0	0	1	0	7	2	1	0	0	1	1	1	1	1	2	1	0	0	0	0	0	0	0	0	0	0
1745	2	3	2	1	1	0	0	1	1	0	1	1	1	0	0	0	0	5	1	1	1	0	1	1	0	1	0	2	0	0	0	0	0	0	0	1	0	0	0
1746	1	3	2	1	1	0	0	1	1	1	1	1	1	0	0	0	0	6	1	1	0	0	0	1	0	1	1	2	1	1	1	1	1	1	0	0	0	0	0
1747	1	3	2	1	1	0	0	1	1	1	1	1	1	0	0	0	0	6	1	1	1	0	1	1	0	1	1	2	1	1	0	0	1	0	0	0	0	0	0
1748	1	3	2	1	1	0	0	1	1	1	1	1	1	0	0	0	1	7	2	2	0	0	0	0	0	1	1	2	1	1	1	1	1	1	0	0	0	0	0
1749	2	3	1	1	1	0	0	1	1	1	1	1	1	0	0	0	0	6	1	1	0	0	1	0	0	1	0	2	0	0	0	0	0	0	0	1	0	0	0
1750	1	3	1	1	1	0	0	1	1	1	1	1	1	0	0	0	0	6	1	1	1	0	1	1	0	1	1	2	1	0	0	1	1	0	0	0	0	0	0
1751	2	3	1	1	1	0	0	1	1	1	1	1	1	0	0	0	0	6	1	1	0	0	1	1	1	1	0	2	0	0	0	0	0	0	0	1	0	1	0
1752	1	3	1	1	1	0	0	1	1	1	1	1	1	0	0	0	0	6	1	1	0	0	1	0	0	1	1	2	1	0	0	0	0	0	0	0	0	0	0
1753	1	3	1	1	1	0	0	1	1	1	1	0	1	0	0	1	1	7	2	1	0	0	1	0	0	1	0	2	0	0	0	1	0	0	0	0	0	0	0
1754	1	3	1	1	1	0	0	1	1	1	1	1	1	0	0	0	0	6	1	1	0	1	0	0	0	1	0	2	0	0	0	1	0	0	0	0	0	0	0
1755	1	3	1	1	1	0	0	1	1	1	1	1	1	0	0	0	0	6	1	1	0	1	0	0	0	1	0	2	0	0	0	1	0	0	0	0	0	0	0
1756	2	3	1	1	1	0	0	1	1	1	1	1	1	1	1	1	1	10	2	1	1	1	1	1	1	0	0	2	0	0	0	0	0	0	0	1	0	0	0
1757	1	3	1	1	1	0	0	1	1	1	1	1	1	0	0	0	0	6	1	1	1	0	1	0	0	1	0	2	0	1	0	0	0	0	0	0	0	0	0
1758	2	3	1	1	1	0	0	1	1	1	0	0	1	0	0	0	0	4	1	2	0	0	0	0	0	0	0	2	0	0	0	0	0	0	0	1	0	0	0
1759	2	3	1	1	1	0	0	1	1	1	1	1	1	0	0	0	0	6	1	1	1	0	1	1	1	1	0	2	0	0	0	0	0	0	0	1	0	0	0
1760	2	3	1	1	1	0	0	1	1	1	1	1	1	0	0	0	0	6	1	1	1	0	1	0	0	1	0	2	0	0	0	0	0	0	0	1	0	0	0
1761	2	3	1	1	1	0	0	0	1	1	0	0	0	0	0	0	0	2	1	2	0	0	0	0	0	0	0	2	0	0	0	0	0	0	0	0	1	0	0
1762	2	3	1	1	1	0	0	1	1	1	1	1	1	0	0	0	1	7	2	1	0	0	0	1	0	0	0	2	0	0	0	0	0	0	0	0	0	1	1
1763	1	3	1	1	1	0	0	1	1	1	1	1	1	0	0	0	0	6	1	1	1	0	1	1	0	1	0	2	0	1	0	1	1	0	0	0	0	0	0
1764	1	3	1	1	1	0	0	0	0	0	1	0	0	0	0	0	0	1	1	1	1	0	1	1	1	0	1	2	0	0	0	0	0	1	0	0	0	0	0
1765	2	3	1	1	1	0	0	1	1	1	0	1	1	0	0	0	1	6	1	1	1	0	0	0	0	1	0	2	0	0	0	0	0	0	0	0	0	0	0
1766	2	3	1	1	1	0	0	1	1	1	1	1	1	0	0	0	0	6	1	2	0	0	0	0	0	1	0	2	0	0	0	0	0	0	0	1	1	1	1
1767	2	3	1	1	1	0	0	1	1	1	1	1	1	0	0	1	1	8	2	1	0	0	0	0	0	0	0	2	0	0	0	0	0	0	0	1	0	0	0
1768	1	3	1	3	1	0	0	1	1	1	1	0	1	0	0	0	0	5	1	2	0	0	0	0	0	1	1	2	1	1	0	1	1	0	0	0	0	0	0
1769	1	3	1	3	1	0	0	1	1	1	1	1	1	0	0	0	0	6	1	2	0	0	0	0	0	1	0	2	1	1	0	1	1	0	0	0	0	0	0
1770	2	3	1	3	1	0	0	1	1	1	1	1	1	0	0	0	0	6	1	1	1	0	1	0	0	1	0	2	0	0	0	0	0	0	0	1	0	0	0
1771	1	3	1	3	1	0	0	1	1	1	1	1	1	0	0	0	0	6	1	1	1	0	1	0	0	1	1	2	1	1	0	1	1	0	0	0	0	0	0
1772	1	3	1	3	1	0	0	1	1	1	1	1	1	0	0	0	0	6	1	1	1	0	1	1	0	1	1	2	1	1	1	1	1	0	0	0	0	0	0
1773	1	3	1	3	1	0	0	1	1	1	1	1	1	0	0	0	0	6	1	1	1	0	1	1	0	1	0	2	1	0	0	0	0	0	0	0	0	0	0
1774	2	3	1	3	1	0	0	1	1	1	1	1	1	1	1	1	1	10	2	2	0	0	0	0	0	0	0	2	0	0	0	0	0	0	0	0	0	0	0
1775	2	3	1	3	1	0	0	1	1	1	1	0	1	0	0	0	0	5	1	1	1	1	1	1	0	1	0	2	0	0	0	0	0	0	0	1	0	0	0
1776	2	3	1	3	1	0	0	1	1	1	1	1	1	0	0	0	0	6	1	1	0	0	1	0	0	0	0	2	0	0	0	0	0	0	0	0	0	0	0
1777	1	3	1	3	1	0	0	1	1	1	1	1	1	1	0	0	0	7	2	1	1	0	1	0	0	1	0	2	1	1	0	1	0	0	0	0	0	0	0
1778	1	3	2	3	1	0	0	1	1	1	1	1	1	0	0	0	0	6	1	1	0	0	0	0	0	1	0	2	1	0	0	0	0	0	0	0	0	0	0
1779	2	3	2	3	1	0	0	1	1	1	1	1	1	0	0	0	0	6	1	1	0	0	0	0	0	0	0	2	0	0	0	0	0	0	0	1	1	0	0
1780	1	3	2	3	1	0	0	0	1	1	1	1	1	0	0	0	0	5	1	1	0	0	0	0	0	0	0	2	0	1	0	0	0	0	0	0	0	0	0
1781	1	3	2	3	1	0	0	1	1	1	1	1	1	0	0	0	0	6	1	1	1	1	1	1	0	1	0	2	1	1	1	1	0	0	0	0	0	0	0
1782	1	3	2	3	1	0	0	1	1	1	1	1	1	0	0	0	0	6	1	1	1	0	0	0	0	1	0	2	1	1	0	0	0	0	0	0	0	0	0
1783	2	3	2	3	1	0	0	1	1	1	1	1	1	0	0	0	0	6	1	1	1	1	0	0	0	1	0	2	0	0	0	0	0	0	0	1	0	0	0
1784	1	3	2	3	1	0	0	1	1	1	1	1	1	0	0	0	0	6	1	1	1	1	1	0	0	1	0	2	1	1	1	1	0	0	0	0	0	0	0
1785	2	3	2	3	1	0	0	1	1	1	1	1	1	0	0	0	0	6	1	2	0	0	0	0	0	1	0	2	0	0	0	0	0	0	0	1	0	0	0
1786	1	3	2	3	1	0	0	1	1	1	1	1	1	0	0	0	0	6	1	1	0	0	0	0	0	1	0	2	1	0	0	0	0	0	0	0	0	0	0
1787	2	3	2	3	1	1	1	1	1	1	1	1	1	0	0	0	0	6	1	1	1	1	0	0	0	1	0	2	0	0	0	0	0	0	0	1	0	0	0
1788	1	3	2	3	1	1	0	1	1	1	1	1	1	0	0	0	0	6	1	1	0	0	0	0	0	1	0	2	1	0	0	0	0	0	0	0	0	0	0
1789	1	3	3	1	1	0	0	1	1	1	1	1	1	0	0	0	0	6	1	1	1	0	0	0	0	1	0	2	1	1	1	1	1	0	0	0	0	0	0
1790	1	3	3	1	1	0	0	1	1	1	1	1	1	0	0	0	0	6	1	2	0	0	0	0	0	1	0	2	1	1	1	1	1	0	0	0	0	0	0
